# Supplementary material for: Identification of Genes and MicroRNAs Affecting Pre-harvest Sprouting in Rice (Oryza sativa L.) by Transcriptome and Small RNAome Analyses
Source: Front Plant Sci. 2021 Aug 6;12:727302. doi: 10.3389/fpls.2021.727302 (PMC8377729; doi:10.3389/fpls.2021.727302)
Supplement: Supplementary file 1 [file Data_Sheet_1.zip]

Archive with 11 entries (11 files):
- Supplementary Figures S1 - S5.pdf
- Supplementary Table S10.XLSX
- Supplementary Table S11.XLSX
- Supplementary Table S12.XLSX
- Supplementary Table S13.XLSX
- Supplementary Table S14.XLSX
- Supplementary Table S15.XLSX
- Supplementary Table S16.XLSX
- Supplementary Table S17.XLSX
- Supplementary Table S18.XLSX
- Supplementary Tables S1 - S9.PDF
