# Supplementary material for: Identification of Genes and MicroRNAs Affecting Pre-harvest Sprouting in Rice (Oryza sativa L.) by Transcriptome and Small RNAome Analyses
Source: Front Plant Sci. 2021 Aug 6;12:727302. doi: 10.3389/fpls.2021.727302 (PMC8377729; doi:10.3389/fpls.2021.727302)
Supplement: Supplementary file 1 [file Data_Sheet_1.zip › Supplementary Table S10.XLSX]

## Sheet: Table S10
Supplementary Table S10. Gene description of regulation overview and cellular response overview of embryo GJ30 using MapMan.
DEGs		Mapman Category	Term	RAP-DB Gene ID	MSU Gene ID	Oryzabase Gene Symbol Synonyms	RAP-DB Description	MSU Gene Product Name	DOI Reference
Embryo GJ30	Up-regulated	Regulation overview	IAA	Os07g0631000	LOC_Os07g43720	-	Defective in cullin neddylation domain containing protein	DCN1, putative, expressed	-
				Os01g0221100	LOC_Os01g12160	OsJAR2, OsGH3.3, GH3.3, OsGH3-3, JAR2/GH3-3, GH3-3, OsGH3.3/OsJAR2	GH3 auxin-responsive promoter family protein	OsGH3.3 - Probable indole-3-acetic acid-amido synthetase, expressed	-
				Os03g0796000	LOC_Os03g58170	SI2	Hypothetical conserved gene	stem-specific_protein_TSJT1_putative_expressed	-
				Os02g0512000	LOC_Os02g30810	OsSAUR10	Auxin responsive SAUR protein family protein	OsSAUR10_-_Auxin-responsive_SAUR_gene_family_member_expressed	-
				Os07g0671500	LOC_Os07g47490	OsGH3-11, OsGH3.11, GH3.11	Similar to indole-3-acetic acid-amido synthetase GH3.17	OsGH3.11_-_Probable_indole-3-acetic_acid-amido_synthetase_expressed	-
				Os09g0412200	LOC_Os09g24570	-	Protein of unknown function DUF246	growth_regulator_related_protein_putative_expressed	-
				Os05g0529000	LOC_Os05g45280	OsCOLE1, COLE1	Tonoplast-localized DUF502-containing protein	protein_of_unknown_function_DUF502_domain_containing_protein_expressed	10.1111/nph.14021
			ABA	Os03g0790900	LOC_Os03g57690	AAO3, OsAAO3, OsAO1, AO1	Similar to aldehyde oxidase-2	aldehyde_oxidase_putative_expressed	-
				Os12g0617400	LOC_Os12g42280	OSNCED2, OsNCED2, OsNCED5, NCED5	9-cis-epoxycarotenoid dioxygenase	9-cis-epoxycarotenoid_dioxygenase_1_chloroplast_precursor_putative_expressed	10.1016/j.plantsci.2019.110188
				Os02g0636700	LOC_Os02g42440	-	GRAM domain containing protein	GEM_putative_expressed	-
			Ethylene	Os06g0130400	LOC_Os06g03990	OsACS6, ACS6	ACC synthase	aminotransferase_classes_I_and_II_domain_containing_protein_expressed	10.1104/pp.106.085258
									10.1104/pp.15.01811
				Os07g0259100	LOC_Os07g15540	PK3, OsPK3, OsETR4, OS-ETR4	Ethylene receptor	ethylene_receptor_putative_expressed	10.1105/tpc.108.065391
			Cytokinin	Os01g0923700	LOC_Os01g69920	OHK2, HK, OsHK3, Ohk, Crl2, Ohk2, OsHK3b	Histidine kinase	histidine_kinase_putative_expressed	10.1111/jipb.12222
									10.1016/j.gene.2006.06.020
			SA	Os04g0520900	LOC_Os04g44030	-	Pentatricopeptide repeat domain containing protein	PPR_repeat_domain_containing_protein_putative_expressed	-
	Down-regulated	Regulation overview	IAA	Os06g0671150	LOC_Os06g45950	OsSAUR25	Auxin responsive SAUR protein family protein	OsSAUR25_-_Auxin-responsive_SAUR_gene_family_member_expressed	-
				Os01g0618100	LOC_Os01g43090	-	Similar to IN2-2 protein	oxidoreductase_aldo_keto_reductase_family_protein_putative_expressed	-
				Os07g0592600	LOC_Os07g40290	OsGH3-8, OsMGH3, OsGH3.8, GH3.8, OsGH3-2	Indole-3-acetic acid (IAA)-amido synthetase	OsGH3.8_-_Probable_indole-3-acetic_acid-amido_synthetase_expressed	10.1007/s10142-005-0142-5
									10.1105/tpc.107.055657
				Os12g0425600	LOC_Os12g23760	-	Protein of unknown function DUF246	growth_regulator_related_protein_putative_expressed	-
			ABA	Os10g0177400	LOC_Os10g09870	-	TB2/DP1 and HVA22 related protein family protein	HVA22_putative_expressed	-
				Os04g0448900	LOC_Os04g37619	OsABA1, Zep1, OsAba1, Aba2, OsAba2, OsZep1, Zep, OsZep, Aba1, OsABA2, Osaba1, OsZEP-1, OsZEP, OSZEP1, ZEP1, ZEP	Zeaxanthin epoxidase	zeaxanthin_epoxidase_chloroplast_precursor_putative_expressed	10.1094/MPMI-06-18-0162-R
									10.1104/pp.125.3.1248
				Os08g0472000	LOC_Os08g36790	OsbZIP66, OsABF5, Osbzip66, OsTRAB1, bZIP66, ABF5	bZIP transcription factor	bZIP_transcription_factor_putative_expressed	10.1073/pnas.96.26.15348
									10.1111/j.1469-8137.2007.02365.x
				Os09g0456200	LOC_Os09g28310	OsbZIP72, OsAREB2, OsABF4, Osbzip72, OsABI5, ABI5	bZIP transcription factor	bZIP_transcription_factor_putative_expressed	10.1111/nph.16774
									10.1007/s00425-008-0857-3
				Os11g0498600	LOC_Os11g30500	-	Similar to HVA22 protein	HVA22_putative_expressed	-
				Os03g0736700	LOC_Os03g52670	-	GRAM domain containing protein	GRAM_domain_containing_protein_expressed	-
				Os11g0602300	LOC_Os11g38920	BIP124	Similar to HVA22-like protein a	HVA22_putative_expressed	-
			BA	Os11g0606300	LOC_Os11g39300	-	Similar to eukaryotic translation initiation factor 3 subunit 2	expressed_protein	-
			Ethylene	Os07g0169600	LOC_Os07g07410	2-ODD7, Os2-ODD7, Os2ODD7	20G-Fe(II) oxygenase domain containing protein	oxidoreductase_2OG-Fe_oxygenase_family_protein_putative_expressed	-
				Os09g0451000	LOC_Os09g27750	AMINOCYCLOPROPANE-1-CARBOXYLIC ACID OXIDASE 2	ACC oxidase	1-aminocyclopropane-1-carboxylate_oxidase_1_putative_expressed	10.1104/pp.106.085258
				Os03g0122300	LOC_Os03g03034	FLS, 2-ODD2, Os2-ODD2, 2ODD2, Os2ODD2, OsF3H, F3H	Flavanone 3-hydroxylase	flavonol_synthase_flavanone_3-hydroxylase_putative_expressed	10.1111/pbi.13091
				Os10g0536400	LOC_Os10g39140	OsF3H-2, F3H-2, OsF3H2	Similar to oxidoreductase	flavonol_synthase_flavanone_3-hydroxylase_putative_expressed	-
				Os02g0771600	LOC_Os02g53180	AMINOCYCLOPROPANE-1-CARBOXYLIC ACID OXIDASE 3	ACC oxidase	1-aminocyclopropane-1-carboxylate_oxidase_protein_putative_expressed	10.1104/pp.106.085258
				Os02g0764700	LOC_Os02g52670	DERF5, OsDERF5, OsERF#103, OsERF103, AP2/EREBP#130, AP2/EREBP130	Similar to ethylene-responsive transcription factor 4	AP2_domain_containing_protein_expressed	-
				Os10g0533900	LOC_Os10g38970	-	Protein of unknown function DUF862	ethylene-responsive_element-binding_protein_putative_expressed	-
				Os05g0316800	LOC_Os05g25260	OsERF#056, OsERF056, OsERF56, AP2/EREBP#164, AP2/EREBP164	Similar to ethylene-responsive transcription factor 9	AP2_domain_containing_protein_expressed	-
				Os05g0497300	LOC_Os05g41780	OsERF#074, OsERF074, OsERF74, AP2/EREBP#051, AP2/EREBP51, DLN152, OsDLN152	Similar to ethylene response factor 2	AP2_domain_containing_protein_expressed	-
				Os04g0610400	LOC_Os04g52090	OsAP2-39, OsERF#077, OsERF077, OsERF77, AP2/EREBP#149, AP2/EREBP149, DLN121, OsDLN121	APETALA-2-like transcription factor	AP2_domain_containing_protein_expressed	10.1371/journal.pgen.1001098
				Os05g0497200	LOC_Os05g41760	ERF130, OsERF#130, OsERF130, AP2/EREBP#165, AP2/EREBP165, DLN151, OsDLN151	AP2/ERF protein	AP2_domain_containing_protein_expressed	10.1104/pp.113.216044
				Os04g0669200	LOC_Os04g57340	OsERF#076, OsERF076, OsERF76, AP2/EREBP#046, AP2/EREBP46, DLN126, OsDLN126	Similar to ethylene response factor 2	AP2_domain_containing_protein_expressed	-
				Os10g0437500	LOC_Os10g30150	-	Rossmann-like alpha/beta/alpha sandwich fold domain containing protein	universal_stress_protein_domain_containing_protein_putative_expressed	-
				Os02g0760500	LOC_Os02g52314	-	Similar to ER6 protein	BTB1_-_Bric-a-Brac_Tramtrack_Broad_Complex_BTB_domain_expressed	-
				Os03g0759700	LOC_Os03g55220	OsbHLH066	Similar to ER33 protein	bHelix-loop-helix_transcription_factor_putative_expressed	-
				Os08g0366100	LOC_Os08g27850	Edf	Similar to endothelial differentiation-related factor 1	endothelial_differentiation-related_factor_1_putative_expressed	-
			SA	Os11g0257700	LOC_Os11g15130	-	Similar to SAM dependent carboxyl methyltransferase	jasmonate_O-methyltransferase_putative_expressed	-
			GA	Os04g0465300	LOC_Os04g39110	OsGASR2, GASR2	A member of the GAST family	GASR4_-_Gibberellin-regulated_GASA_GAST_Snakin_family_protein_precursor_expressed	10.1266/ggs.81.171
				Os03g0760800	LOC_Os03g55290	OsGASR1, GASR1	A member of the GAST family	GASR3_-_Gibberellin-regulated_GASA_GAST_Snakin_family_protein_precursor_expressed	10.1016/j.jplph.2017.04.010
									10.1266/ggs.81.171
Embryo GJ30	Up-regulated	Cellular response	Heat	Os03g0266900	LOC_Os03g16020	OsHsp17.3, OsHSP17.3, Oshsp17.3	Low molecular mass heat shock protein	hsp20_alpha_crystallin_family_protein_putative_expressed	-
				Os07g0620200	LOC_Os07g42800	-	Heat shock protein DnaJ, N-terminal domain containing protein	heat_shock_protein_DnaJ_putative_expressed	-
				Os03g0218500	LOC_Os03g11910	-	Similar to 70kDa heat shock protein	DnaK_family_protein_putative_expressed	-
				Os05g0374500	LOC_Os05g31056	OsDJC31, DJC31	Tetratricopeptide-like helical domain containing protein	tetratricopeptide_repeat_containing_protein_putative_expressed	-
				Os02g0758000	LOC_Os02g52150	OsHsp24.1, OsHSP24.1	Similar to low molecular weight heat shock protein precursor	heat_shock_22_kDa_protein_mitochondrial_precursor_putative_expressed	-
				Os05g0296800	LOC_Os05g23140	-	Similar to retrotransposon Karma DNA	retrotransposon_protein_putative_LINE_subclass_expressed	-
				Os03g0113700	LOC_Os03g02260	OsISC24, HSP70	Similar to heat shock 70kDa protein	DnaK_family_protein_putative_expressed	-
			Drought / salt	Os02g0288600	LOC_Os02g18690	OsBURP04, OsBURP4	Similar to BURP domain-containing protein 4	BURP_domain_containing_protein_expressed	-
				Os05g0215000	LOC_Os05g12400	OsBURP01, OsBURP1	BURP domain containing protein	BURP_domain_containing_protein_expressed	-
				Os05g0562200	LOC_Os05g48800	OsDi19-1	Drought induced 19 family protein	drought_induced_19_protein_putative_expressed	-
			Light	Os05g0592400	LOC_Os05g51480	UV-DDB1, OsUV-DDB1, OsUV-DDB	UV-damaged DNA binding protein	cleavage_and_polyadenylation_specificity_factor_putative_expressed	-
			Misc	Os03g0693700	LOC_Os03g48750	OsOxO1, OsGLP3-3, GLP3-3	Similar to oxalate oxidase 1	Cupin_domain_containing_protein_expressed	-
	Down-regulated	Cellular response	Heat	Os02g0526400	LOC_Os02g32520	CLPD1, ClpD1, OsERD1, OSClpD, osClpD, OsClpD1, OsClpD1.1, OsClpD1.2, OsClpD1.3, OsClpD1.4	Caseinolytic protease regulatory ATPase module	ERD1_protein_chloroplast_precursor_putative_expressed	10.1016/j.plantsci.2016.06.004
				Os01g0875700	LOC_Os01g65480	OsDjB2	Heat shock protein DnaJ family protein	dnaJ_domain_containing_protein_expressed	-
				Os07g0124800	LOC_Os07g03270	OsDjC57	Similar to chaperone protein dnaJ	heat_shock_protein_DnaJ_putative_expressed	-
				Os01g0135900	LOC_Os01g04350	Oshsp17.9B., OsHsp17.9B	Similar to cytosolic class I small heat shock protein 3C	hsp20_alpha_crystallin_family_protein_putative_expressed	-
				Os01g0512100	LOC_Os01g32870	OsDjC7	Similar to chaperone protein dnaJ 15	heat_shock_protein_DnaJ_putative_expressed	-
				Os06g0253100	LOC_Os06g14240	HSP20	Heat shock protein Hsp20 domain containing protein	hsp20_alpha_crystallin_family_protein_putative_expressed	-
				Os11g0578100	LOC_Os11g36960	OsDjC76	Heat shock protein DnaJ, N-terminal domain containing protein	dnaJ_domain_containing_protein_expressed	-
				Os12g0258200	LOC_Os12g15590	OsDjC79, OsERdj7	ER-resident J-protein	heat_shock_protein_DnaJ_putative_expressed	10.1016/j.jplph.2019.153109
									10.1093/jxb/ert312
				Os05g0181000	LOC_Os05g08840	-	Heat shock protein Hsp70 family protein	DnaK_family_protein_putative_expressed	-
				Os02g0741100	LOC_Os02g50760	OsDjC21	Similar to chaperone protein dnaJ 16	heat_shock_protein_DnaJ_putative_expressed	-
				Os11g0578500	LOC_Os11g37000	OsDjC77	Heat shock protein DnaJ family protein	heat_shock_protein_DnaJ_putative_expressed	-
			Cold	Os01g0934100	LOC_Os01g70790	-	C2 calcium-dependent membrane targeting domain containing protein	SRC2_protein_putative_expressed	-
			Drought / salt	Os10g0579100	LOC_Os10g42820	OsOSCA1.4, OsIOSCA1.4, OsDDP8, DDP8, OsDDP8.1, OsDDP8.2	Protein of unknown function DUF221 domain containing protein	early-responsive_to_dehydration_protein-related_putative_expressed	-
				Os01g0883900	LOC_Os01g66110	-	Protein of unknown function DUF248, methyltransferase putative family protein	methyltransferase_putative_expressed	-
				Os10g0477100	LOC_Os10g33720	-	Similar to ankyrin-like protein	methyltransferase_putative_expressed	-
			Touch/ wounding	Os03g0299600	LOC_Os03g18770	-	Wound-induced protein	wound-induced_protein_WI12_putative_expressed	-
				Os05g0422600	LOC_Os05g34900	-	Hypothetical conserved gene	wound-responsive_family_protein_putative_expressed	-
				Os01g0883200	LOC_Os01g66050	-	Conserved hypothetical protein	wound-responsive_family_protein_putative_expressed	-
				Os01g0550300	LOC_Os01g36950	-	Similar to Gda-1 protein	N-rich_protein_putative_expressed	-
			Misc	Os10g0546100	LOC_Os10g39890	-	Pollen Ole e 1 allergen and extension domain containing protein	POEI31_-_Pollen_Ole_e_I_allergen_and_extensin_family_protein_precursor_putative_expressed	-
				Os03g0693800	LOC_Os03g48760	Osoxo4, OsOxO2, OsGLP3-4, GLP3-4	Similar to oxalate oxidase 1	Cupin_domain_containing_protein_expressed	-
				Os03g0804700	LOC_Os03g59010	OsGLP3-8	Germin-like protein 3-8	Cupin_domain_containing_protein_expressed	-
				Os08g0189100	LOC_Os08g08960	OsGLP8-2, GER3, OsGER3, GLP16, OsEnS-117	Germin-like protein 8-2	Cupin_domain_containing_protein_expressed	10.1104/pp.108.128348
									10.1093/oxfordjournals.molbev.a003840
				Os04g0465600	LOC_Os04g39150	-	Bet v I allergen family protein	pathogenesis-related_Bet_v_I_family_protein_putative_expressed	-
				Os10g0371000	LOC_Os10g22590	OsEXTL, EXTL	Extensin-like protein	POEI24_-_Pollen_Ole_e_I_allergen_and_extensin_family_protein_precursor_expressed	10.1111/pbi.12766
				Os03g0693900	LOC_Os03g48770	OsOxO3, OsGLP3-5, GLP3-5	Similar to oxalate oxidase 1	Cupin_domain_containing_protein_expressed	-
				Os11g0161200	LOC_Os11g06240	-	Similar to ATOZI1	ATOZI1_putative_expressed	-
