# Supplementary material for: Identification of Genes and MicroRNAs Affecting Pre-harvest Sprouting in Rice (Oryza sativa L.) by Transcriptome and Small RNAome Analyses
Source: Front Plant Sci. 2021 Aug 6;12:727302. doi: 10.3389/fpls.2021.727302 (PMC8377729; doi:10.3389/fpls.2021.727302)
Supplement: Supplementary file 1 [file Data_Sheet_1.zip › Supplementary Table S11.XLSX]

## Sheet: Table S11
Supplementary Table S11. Gene description of regulation overview and cellular response overview of embryo GJ45 using MapMan.
DEGs		Mapman Category	Term	RAP-DB Gene ID	MSU Gene ID	Oryzabase Gene Symbol Synonyms	RAP-DB Description	MSU Gene Product Name	DOI Reference
Embryo GJ45	Up-regulated	Regulation overview	IAA	Os07g0249800	LOC_Os07g14600	OsILL8, ILL8, OsAH4, AH4	Similar to IAA-amino acid hydrolase ILR1-like 8	hydrolase, putative, expressed	-
				Os07g0249700	LOC_Os07g14590	OsILR1, ILR1, OsAH2	Similar to IAA-amino acid hydrolase ILR1-like 7	hydrolase, putative, expressed	-
				Os08g0537900	LOC_Os08g42550	DERF7, OsDERF7, OsERF#106, OsERF106, AP2/EREBP#111, AP2/EREBP111	Hypothetical conserved gene	AP2 domain containing protein, expressed	-
				Os09g0546200	LOC_Os09g37410	OsSAUR46	Similar to auxin induced protein	OsSAUR46 - Auxin-responsive SAUR gene family member, expressed	-
				Os10g0510500	LOC_Os10g36703	OsSAUR56	Auxin responsive SAUR protein family protein	CPuORF40 - conserved peptide uORF-containing transcript, expressed	-
				Os01g0221100	LOC_Os01g12160	OsJAR2, OsGH3.3, GH3.3, OsGH3-3, JAR2/GH3-3, GH3-3, OsGH3.3/OsJAR2	GH3 auxin-responsive promoter family protein	OsGH3.3 - Probable indole-3-acetic acid-amido synthetase, expressed	-
				Os03g0796000	LOC_Os03g58170	SI2	Similar to ripening-associated protein	stem-specific protein TSJT1, putative, expressed	-
				Os03g0194600	LOC_Os03g09880	-	Protein of unknown function DUF568, DOMON-like domain containing protein	AIR12, putative, expressed	-
				Os02g0512000	LOC_Os02g30810	OsSAUR10	Auxin responsive SAUR protein family protein	OsSAUR10 - Auxin-responsive SAUR gene family member, expressed	-
				Os07g0671500	LOC_Os07g47490	OsGH3-11, OsGH3.11, GH3.11	Similar to indole-3-acetic acid-amido synthetase GH3.17	OsGH3.11 - Probable indole-3-acetic acid-amido synthetase, expressed	-
			ABA	Os10g0138100	LOC_Os10g04860	AO, OsAO2, AO2	Similar to aldehyde oxidase-2	aldehyde oxidase, putative, expressed	-
				Os02g0121600	LOC_Os02g02920	-	Similar to zinc finger A20 domain-containing stress-associated protein 18	HVA22, putative, expressed	-
				Os03g0790700	LOC_Os03g57680	AO	Aldehyde oxidase-2	aldehyde oxidase, putative, expressed	-
				Os03g0790900	LOC_Os03g57690	AAO3, OsAAO3, OsAO1, AO1	Similar to aldehyde oxidase-2	aldehyde oxidase, putative, expressed	-
				Os03g0645900	LOC_Os03g44380	OSNCED1, OsNCED-1, OsNCED3, OsNced3, NCED3	Carotenoid oxygenase family protein	9-cis-epoxycarotenoid dioxygenase 1, chloroplast precursor, putative, expressed	-
				Os08g0467500	LOC_Os08g36440	OsEnS-122	TB2/DP1 and HVA22 related protein family protein	HVA22, putative, expressed	-
			BA	Os01g0851600	LOC_Os01g63260	-	3-oxo-5-alpha-steroid 4-dehydrogenase, C-terminal domain containing protein	3-oxo-5-alpha-steroid 4-dehydrogenase, putative, expressed	-
				Os03g0807600	LOC_Os03g59290	OsSMT1-2	Similar to cyclopropane-fatty-acyl-phospholipid synthase family protein	C-methyltransferase, putative, expressed	-
				Os01g0203000	LOC_Os01g10610	OsBZR2	BZR1, transcriptional repressor family protein	BES1/BZR1 homolog protein, putative, expressed	-
			Ethylene	Os04g0667200	LOC_Os04g57160	OsF3H-3, F3H-3, OsF3H3	Similar to H1005F08.24 protein	flavonol synthase/flavanone 3-hydroxylase, putative, expressed	-
				Os06g0130400	LOC_Os06g03990	OsACS6, ACS6	ACC synthase	aminotransferase, classes I and II, domain containing protein, expressed	10.1104/pp.106.085258
									10.1104/pp.15.01811
				Os02g0797100	LOC_Os02g55380	OsWR3, WR3, OsERF#127, OsERF127, AP2/EREBP#023, AP2/EREBP23	Similar to dehydration responsive element binding protein 2B	AP2 domain containing protein, expressed	-
				Os08g0545500	LOC_Os08g43200	OsERF#028, OsERF028, OsERF28, OsERF#029, OsERF029, OsERF29, ERF29, DERF4, OsDERF4, AP2/EREBP#161, AP2/EREBP161, OsDREB1J, OsDREB1I, OsDREB1G	Similar to dehydration-responsive element-binding protein 1J	dehydration-responsive element-binding protein, putative, expressed	-
				Os03g0163200	LOC_Os03g06730	-	Protein of unknown function DUF247, plant family protein	plant protein of unknown function domain containing protein, expressed	-
				Os02g0655200	LOC_Os02g43820	OsERF#095, OsERF095, OsERF95, AP2/EREBP#020, AP2/EREBP20, OsSta2, Sta2	Similar to Ap25	AP2 domain containing protein, expressed	-
				Os04g0546800	LOC_Os04g46220	OsERF1, ERF1, OsERF#093, OsERF093, OsERF93, AP2/EREBP#168, AP2/EREBP168	Pathogenesis-related transcriptional factor and ERF domain containing protein	ethylene-responsive transcription factor, putative, expressed	-
				Os07g0259100	LOC_Os07g15540	PK3, OsPK3, OsETR4, OS-ETR4	Ethylene receptor	ethylene receptor, putative, expressed	10.1105/tpc.108.065391
				Os03g0183300	LOC_Os03g08500	OsERF#064, OsERF064, OsERF64, AP2/EREBP#029, AP2/EREBP29, OsBIERF4, BIERF4	Pathogenesis-related transcriptional factor and ERF domain containing protein	AP2_domain_containing_protein_expressed	-
				Os04g0493100	LOC_Os04g41570	OsbHLH065, OsbHLH65	Basic helix-loop-helix transcription factor	ethylene-responsive_protein_related_putative_expressed	10.1007/s00299-014-1620-9
			Jasmonate	Os03g0700700	LOC_Os03g49380	OsLOX1, OsLOX5	Similar to lipoxygenase	lipoxygenase_putative_expressed	-
			SA	Os02g0829800	LOC_Os02g58300	-	Pentatricopeptide repeat domain containing protein	expressed_protein	-
				Os03g0225300	LOC_Os03g12430	-	Pentatricopeptide repeat domain containing protein	PPR_repeat_containing_protein_putative_expressed	-
			GA	Os05g0432200	LOC_Os05g35690	-	Similar to gibberellin-regulated protein 2 precursor	GASR6_-_Gibberellin-regulated_GASA_GAST_Snakin_family_protein_precursor_expressed	-
	Down-regulated	Regulation overview	IAA	Os03g0187500	LOC_Os03g08850	Os_F0701, OsAFB6, AFB6, OsAFB5, AFB5	Auxin receptor	AUXIN_SIGNALING_F-BOX_2_putative_expressed	10.1111/nph.17061
									10.1038/s41598-018-32450-x
				Os02g0759700	LOC_Os02g52230	Os_F0767, OsTIR1, TIR1, OsAFB4, AFB4	Auxin receptor	coronatine-insensitive_protein_1_putative_expressed	10.1111/nph.17061
				Os09g0498800	LOC_Os09g32320	-	Protein of unknown function DUF246, plant family protein	growth_regulator_related_protein_putative_expressed	-
				Os06g0284200	LOC_Os06g17390	-	Protein of unknown function DUF246, plant family protein	auxin-independent_growth_promoter_protein_putative_expressed	-
				Os06g0239600	LOC_Os06g13215	-	Similar to F28N24.11 protein	growth_regulator_related_protein_putative_expressed	-
				Os03g0328100	LOC_Os03g21090	-	Similar to Axi 1 (Auxin-independent growth promoter)-like protein	auxin-independent_growth_promoter_protein_putative_expressed	-
				Os11g0645200	LOC_Os11g42540	-	Similar to oxidoreductase, aldo/keto reductase family protein, expressed	oxidoreductase_aldo_keto_reductase_family_protein_putative_expressed	-
				Os07g0592600	LOC_Os07g40290	OsGH3-8, OsMGH3, OsGH3.8, GH3.8, OsGH3-2	Indole-3-acetic acid (IAA)-amido synthetase	OsGH3.8_-_Probable_indole-3-acetic_acid-amido_synthetase_expressed	10.1007/s10142-005-0142-5
									10.1105/tpc.107.055657
				Os01g0680900	LOC_Os01g48850	-	Similar to dopamine beta-monooxygenase	auxin-responsive_protein_putative_expressed	-
			ABA	Os07g0164900	LOC_Os07g07050	OsAAO	Similar to ABA aldehyde oxidase	aldehyde_oxidase_putative_expressed	-
				Os08g0472000	LOC_Os08g36790	OsbZIP66, OsABF5, Osbzip66, OsTRAB1, bZIP66, ABF5	bZIP transcription factor	bZIP_transcription_factor_putative_expressed	10.1073/pnas.96.26.15348
									10.1111/j.1469-8137.2007.02365.x
				Os09g0456200	LOC_Os09g28310	OsbZIP72, OsAREB2, OsABF4, Osbzip72, OsABI5, ABI5	bZIP transcription factor	bZIP_transcription_factor_putative_expressed	10.1111/nph.16774
									10.1007/s00425-008-0857-3
				Os02g0766700	LOC_Os02g52780	OsbZIP23, OsAREB1, OsABF2, Osbzip23, OsAREB2, OsZIP23, ZIP23	bZIP transcription factor	bZIP transcription factor, putative, expressed	10.1104/pp.16.00469
				Os01g0232800	LOC_Os01g13200	-	Similar to KOB1	abscisic acid insensitive 8, putative, expressed	-
				Os02g0747500	LOC_Os02g51290	-	Similar to HVA22-like protein e	HVA22, putative, expressed	-
				Os11g0602300	LOC_Os11g38920	BIP124	Similar to HVA22-like protein a	HVA22, putative, expressed	-
				Os03g0187600	LOC_Os03g08860	OsGRAM	GRAM domain containing protein	GRAM_domain_containing_protein_expressed	10.1038/s41598-019-48309-8
			BA	Os11g0606300	LOC_Os11g39300	-	Similar to eukaryotic translation initiation factor 3 subunit 2	expressed_protein	-
			Ethylene	Os02g0630300	LOC_Os02g41954	OsGA2ox9, GA2ox7, 2-ODD35, Os2-ODD35, 2ODD35, Os2ODD35	2OG-Fe(II) oxygenase domain containing protein	gibberellin_2-beta-dioxygenase_7_putative_expressed	-
				Os10g0536400	LOC_Os10g39140	OsF3H-2, F3H-2, OsF3H2	Similar to oxidoreductase	flavonol_synthase_flavanone_3-hydroxylase_putative_expressed	-
				Os02g0771600	LOC_Os02g53180	AMINOCYCLOPROPANE-1-CARBOXYLIC ACID OXIDASE 3	Similar to 1-aminocyclopropane-1-carboxylate oxidase	1-aminocyclopropane-1-carboxylate_oxidase_protein_putative_expressed	-
				Os06g0560400	LOC_Os06g36490	-	Protein of unknown function DUF862	ethylene-responsive_element-binding_protein_putative_expressed	-
			Jasmonate	Os06g0215900	LOC_Os06g11240	OsOPR4, OsOPR10, OsOPR06-3	Similar to oxo-phytodienoic acid reductase	12-oxophytodienoate_reductase_putative_expressed	-
				Os06g0215600	LOC_Os06g11210	OsOPR5, OsOPR6, OsOPR06-2, OPR4	Similar to oxo-phytodienoic acid reductase	12-oxophytodienoate_reductase_putative_expressed	-
			SA	Os11g0257700	LOC_Os11g15130	-	Similar to SAM dependent carboxyl methyltransferase	jasmonate_O-methyltransferase_putative_expressed	-
				Os01g0546500	LOC_Os01g36600	-	Pentatricopeptide repeat domain containing protein	PPR_repeat_domain_containing_protein_putative_expressed	-
Embryo GJ45	Up-regulated	Cellular response	Heat	Os03g0245800	LOC_Os03g14180	OsHSP26, Oshsp26, OsHSP26.7, HSP26.7	Similar to heat shock protein 26	hsp20_alpha_crystallin_family_protein_putative_expressed	-
				Os04g0549600	LOC_Os04g46390	OsDjA6, DjA6	Chaperone DnaJ protein	chaperone_protein_dnaJ_putative_expressed	10.1111/mpp.12546
				Os06g0111700	LOC_Os06g02170	-	Molecular chaperone	DNAJ_heat_shock_N-terminal_domain-containing_protein_putative_expressed	-
				Os01g0136200	LOC_Os01g04380	Oshsp16.9B, OsHsp16.9B, HSP16.9B, OsHsp17.0, OsHSP16.9B-CI, OsHSP17.0, OsSHSP2, OsSTA3	16.9 kDa class I heat shock protein 1	hsp20_alpha_crystallin_family_protein_putative_expressed	-
				Os03g0266900	LOC_Os03g16020	OsHsp17.3, OsHSP17.3, Oshsp17.3	Low molecular mass heat shock protein Oshsp17.3	hsp20_alpha_crystallin_family_protein_putative_expressed	-
				Os01g0136100	LOC_Os01g04370	Oshsp16.9A, OsHsp16.9A, HSP16.9A, OsHSP16.9A-CI	16.9 kDa class I heat shock protein 1	hsp20_alpha_crystallin_family_protein_putative_expressed	-
				Os01g0556400	LOC_Os01g37560	OsDjC9	Heat shock protein DnaJ family protein	chaperone_protein_dnaJ_49_putative_expressed	-
				Os01g0606900	LOC_Os01g42190	OsDjC10, DjC10, Bph33(t), Bph33	Heat shock protein DnaJ, N-terminal domain containing protein	heat_shock_protein_DnaJ_putative_expressed	-
				Os03g0218500	LOC_Os03g11910	-	Similar to 70kD heat shock protein	DnaK_family_protein_putative_expressed	-
				Os05g0374500	LOC_Os05g31056	OsDJC31, DJC31	Tetratricopeptide-like helical domain containing protein	-	-
				Os08g0250900	LOC_Os08g15230	OsSMAX1	Homologue of the Arabidopsis thaliana suppressor of MAX2-1	heat_shock_protein-related_putative_expressed	10.1038/s41467-020-16021-1
				Os03g0277300	LOC_Os03g16920	OsHSP70, OsEnS-45, EnS-45	Heat shock protein 70	DnaK_family_protein_putative_expressed	-
				Os11g0703900	LOC_Os11g47760	HSP70, hsp70, OsHSP70, OsMed37_8, Med37_8	Heat shock protein 70	DnaK_family_protein_putative_expressed	-
				Os03g0266300	LOC_Os03g15960	Oshsp17.9A, OsHsp17.9A, OsHSP17.9A-CI, Oshsp17.	Class I low-molecular-weight heat shock protein 17.9	hsp20_alpha_crystallin_family_protein_putative_expressed	-
				Os11g0187500	LOC_Os11g08440	-	Similar to heat shock protein 70	DnaK_family_protein_putative_expressed	-
				Os06g0219500	LOC_Os06g11610	-	Similar to 26.2 kDa heat shock protein	heat_shock_22_kDa_protein_mitochondrial_precursor_putative_expressed	-
				Os05g0460000	LOC_Os05g38530	OsctHSP70-1, ctHSP70-1, OsMed37_6, Med37_6	Similar to 70 kDa heat shock cognate protein 1	DnaK_family_protein_putative_expressed	-
				Os02g0758000	LOC_Os02g52150	OsHsp24.1, OsHSP24.1	Similar to low molecular weight heat shock protein precursor	heat_shock_22_kDa_protein_mitochondrial_precursor_putative_expressed	-
				Os03g0648400	LOC_Os03g44620	OsDjA4, YDJ1	Similar to DnaJ protein	chaperone_protein_dnaJ_putative_expressed	-
				Os05g0519700	LOC_Os05g44340	Oshsp101, OsHSP101, ClpB-cyt, OsClpB-cyt, ClpB-C/Hsp100, OsClpB-C	Heat shock protein	heat_shock_protein_101_putative_expressed	10.1104/pp.113.229609
				Os09g0482100	LOC_Os09g30412	OsHSP82, hsp82B, HSP82	Similar to heat shock protein 82	heat_shock_protein_putative_expressed	-
				Os01g0840100	LOC_Os01g62290	OsMed37_1, Med37_1, OsHSP70	Heat shock protein Hsp70 family protein	DnaK_family_protein_putative_expressed	-
				Os05g0296800	LOC_Os05g23140	-	Similar to retrotransposon Karma DNA	retrotransposon_protein_putative_LINE_subclass_expressed	-
				Os03g0787300	LOC_Os03g57340	OsDjA5	Similar to DnaJ homolog	chaperone_protein_dnaJ_putative_expressed	-
				Os03g0113700	LOC_Os03g02260	OsISC24, HSP70	Similar to heat shock 70 kDa protein	DnaK_family_protein_putative_expressed	-
				Os08g0500700	LOC_Os08g39140	OsHSP82A, hsp82A, HSP90, OsHSP81, HSP81	Similar to heat shock protein 82	heat_shock_protein_putative_expressed	-
			Cold	Os01g0849600	LOC_Os01g63010	-	Similar to ENOD18 protein	universal_stress_protein_domain_containing_protein_putative_expressed	-
				Os08g0129200	LOC_Os08g03520	OsCSP2, CPS2	Similar to cold shock protein-1	retrotransposon_protein_putative_Ty1-copia_subclass_expressed	-
			Drought / salt	Os11g0170900	LOC_Os11g06980	OsBURP17	Similar to BURP domain-containing protein 17	BURP_domain_containing_protein_expressed	-
				Os04g0672200	LOC_Os04g57640	-	Poly (ADP-ribose) polymerase, catalytic region domain containing protein	RCD1_putative_expressed	-
				Os04g0218400	LOC_Os04g14150	-	Similar to ankyrin protein kinase-like	dehydration_response_related_protein_putative_expressed	-
				Os02g0288600	LOC_Os02g18690	OsBURP04, OsBURP4	Similar to BURP domain-containing protein 4	BURP_domain_containing_protein_expressed	-
				Os05g0215000	LOC_Os05g12400	OsBURP01, OsBURP1	BURP domain containing protein	BURP_domain_containing_protein_expressed	-
				Os05g0562200	LOC_Os05g48800	OsDi19-1	Drought induced 19 family protein	-	-
			Light	Os05g0592400	LOC_Os05g51480	UV-DDB1, OsUV-DDB1, OsUV-DDB	UV-damaged DNA binding protein	cleavage_and_polyadenylation_specificity_factor_putative_expressed	-
			Misc	Os02g0707900	LOC_Os02g47840	-	Rossmann-like alpha/beta/alpha sandwich fold domain containing protein	universal stress protein domain containing protein, putative, expressed	-
				Os01g0783500	LOC_Os01g57450	-	Rossmann-like alpha/beta/alpha sandwich fold domain containing protein	universal stress protein domain containing protein, putative, expressed	-
	Down-regulated	Cellular response	Heat	Os02g0526400	LOC_Os02g32520	CLPD1, ClpD1, OsERD1, OSClpD, osClpD, OsClpD1, OsClpD1.1, OsClpD1.2, OsClpD1.3, OsClpD1.4	Caseinolytic protease regulatory ATPase module	ERD1_protein_chloroplast_precursor_putative_expressed	10.1016/j.plantsci.2016.06.004
				Os02g0710900	LOC_Os02g48110	-	Heat shock protein Hsp70 family protein	DnaK_family_protein_putative_expressed	-
				Os07g0124800	LOC_Os07g03270	OsDjC57	Similar to chaperone protein dnaJ	heat shock protein DnaJ, putative, expressed	-
				Os07g0637150	LOC_Os07g44310	-	Similar to DnaJ domain containing protein	heat shock protein DnaJ, putative, expressed	-
				Os01g0927400	LOC_Os01g70250	-	Molecular chaperone	heat shock protein DnaJ, putative, expressed	-
				Os01g0135900	LOC_Os01g04350	Oshsp17.9B., OsHsp17.9B	Similar to cytosolic class I small heat shock protein 3C	hsp20/alpha crystallin family protein, putative, expressed	-
				Os03g0293000	LOC_Os03g18200	OsERdj3A, TMS1	Similar to DnaJ domain containing protein	heat shock protein DnaJ, putative, expressed	-
				Os01g0512100	LOC_Os01g32870	OsDjC7	Similar to chaperone protein dnaJ 15	heat shock protein DnaJ, putative, expressed	-
				Os06g0253100	LOC_Os06g14240	HSP20	Heat shock protein Hsp20 domain containing protein	hsp20/alpha crystallin family protein, putative, expressed	-
				Os11g0578100	LOC_Os11g36960	OsDjC76	Heat shock protein DnaJ, N-terminal domain containing protein	dnaJ domain containing protein, expressed	-
				Os02g0760000	LOC_Os02g52270	OsDjC22, DjC22	Similar to chaperone protein dnaJ	heat shock protein DnaJ, putative, expressed	-
				Os11g0104350	-	-	-	-	-
				Os12g0502700	LOC_Os12g31840	OsDjC81	Heat shock protein DnaJ, N-terminal domain containing protein	ZOS12-05 - C2H2 zinc finger protein, expressed	-
				Os06g0237800	LOC_Os06g13060	OsDjC54	Similar to chaperone protein dnaJ 16	heat shock protein DnaJ, putative, expressed	-
				Os11g0578500	LOC_Os11g37000	OsDjC77	Heat shock protein DnaJ family protein	heat shock protein DnaJ, putative, expressed	-
				Os02g0782500	LOC_Os02g54140	OsHSP18.0-CIII	Similar to small heat stress protein class CIII	hsp20/alpha crystallin family protein, putative, expressed	-
			Cold	Os07g0405100	LOC_Os07g22220	OsWD40-141	Similar to F-box-like/WD-repeat protein ebi	F-box-like_WD_repeat-containing_protein_TBL1XR1-A_putative_expressed	-
			Drought / salt	Os03g0379100	LOC_Os03g26200	-	Protein of unknown function DUF248	methyltransferase_putative_expressed	-
				Os04g0570800	LOC_Os04g48230	-	Protein of unknown function DUF248	dehydration_response_related_protein_putative_expressed	-
				Os01g0828300	LOC_Os01g61250	-	Protein of unknown function DUF248	methyltransferase_putative_expressed	-
				Os06g0687450	LOC_Os06g47294	-	Similar to dehydration-responsive protein-related	methyltransferase_putative_expressed	-
				Os01g0883900	LOC_Os01g66110	-	Protein of unknown function DUF248	methyltransferase_putative_expressed	-
				Os12g0633600	LOC_Os12g43720	OsOSCA2.1, OsIOSCA2.1, OsDDP10, DDP10, OsDDP10.1	Protein of unknown function DUF221 domain containing protein	early-responsive_to_dehydration_protein-related_putative_expressed	-
				Os10g0477100	LOC_Os10g33720	-	Similar to ankyrin-like protein	methyltransferase_putative_expressed	-
				Os12g0556100	LOC_Os12g36900	OsDi19-7	Similar to fiber protein Fb2	drought_induced_19_protein_putative_expressed	-
				Os06g0128100	LOC_Os06g03750	-	Protein of unknown function DUF248	dehydration_response_related_protein_putative_expressed	-
			Touch/ wounding	Os01g0883200	LOC_Os01g66050	-	Conserved hypothetical protein	wound-responsive_family_protein_putative_expressed	-
			Misc	Os03g0804700	LOC_Os03g59010	OsGLP3-8	Germin-like protein 3-8	Cupin_domain_containing_protein_expressed	-
				Os02g0705400	LOC_Os02g47650	-	Similar to pathogen induced protein 2-4	universal_stress_protein_domain_containing_protein_putative_expressed	-
				Os08g0189100	LOC_Os08g08960	OsGLP8-2, GER3, OsGER3, GLP16, OsEnS-117	Germin-like protein 8-2	Cupin_domain_containing_protein_expressed	10.1093/oxfordjournals.molbev.a003840
									10.1104/pp.108.128348
				Os04g0465600	LOC_Os04g39150	-	Bet v I allergen family protein	pathogenesis-related Bet v I family protein, putative, expressed	-
				Os03g0693900	LOC_Os03g48770	OsOxO3, OsGLP3-5, GLP3-5	Similar to oxalate oxidase 1	Cupin domain containing protein, expressed	-
				Os05g0428400	LOC_Os05g35380	-	Rossmann-like alpha/beta/alpha sandwich fold domain containing protein	universal stress protein domain containing protein, putative, expressed	-
				Os03g0693700	LOC_Os03g48750	OsOxO1, OsGLP3-3, GLP3-3	Similar to oxalate oxidase 1	Cupin domain containing protein, expressed	-
				Os03g0694000	LOC_Os03g48780	OsOxO4, OsGLP3-6, GLP3-6	Similar to oxalate oxidase 1	Cupin domain containing protein, expressed	-
