# Supplementary material for: Identification of Genes and MicroRNAs Affecting Pre-harvest Sprouting in Rice (Oryza sativa L.) by Transcriptome and Small RNAome Analyses
Source: Front Plant Sci. 2021 Aug 6;12:727302. doi: 10.3389/fpls.2021.727302 (PMC8377729; doi:10.3389/fpls.2021.727302)
Supplement: Supplementary file 1 [file Data_Sheet_1.zip › Supplementary Table S12.XLSX]

## Sheet: Table S12
Supplementary Table S12. Gene description of regulation overview and cellular response overview of embryo GJ60 using MapMan.
DEGs		Mapman Category	Term	RAP-DB Gene ID	MSU Gene ID	Oryzabase Gene Symbol Synonyms	RAP-DB Description	MSU Gene Product Name	DOI Reference
Embryo GJ60	Up-regulated	Regulation overview	IAA	Os09g0247700	LOC_Os09g07294	OsBIG	Homolog of Arabidopsis BIG	purity of essence, putative, expressed	10.1016/j.jplph.2018.11.006
				Os02g0759700	LOC_Os02g52230	Os_F0767, OsTIR1, TIR1, OsAFB4, AFB4	Auxin receptor	coronatine-insensitive protein 1, putative, expressed	10.1111/nph.17061
				Os04g0617050	LOC_Os04g52670	OsSAUR21	Similar to H0313F03.1 protein	OsSAUR21 - Auxin-responsive SAUR gene family member, expressed	-
				Os12g0145100	LOC_Os12g05050	-	Similar to Wali7 protein	stem-specific protein TSJT1, putative, expressed	-
				Os04g0679400	LOC_Os04g58280	-	Similar to H0801D08.15 protein	stem-specific protein TSJT1, putative, expressed	-
				Os07g0592600	LOC_Os07g40290	OsGH3-8, OsMGH3, OsGH3.8, GH3.8, OsGH3-2	Indole-3-acetic acid (IAA)-amido synthetase	OsGH3.8 - Probable indole-3-acetic acid-amido synthetase, expressed	10.1105/tpc.107.055657
									10.1007/s10142-005-0142-5
				Os03g0194600	LOC_Os03g09880	-	Protein of unknown function DUF568, DOMON-like domain containing protein	AIR12, putative, expressed	-
				Os06g0714300	LOC_Os06g50040	OsSAUR29	Auxin responsive SAUR protein family protein	OsSAUR29 - Auxin-responsive SAUR gene family member, expressed	-
			ABA	Os12g0617400	LOC_Os12g42280	9-CIS-EPOXYCAROTENOID DIOXYGENASE 2	9-cis-epoxycarotenoid dioxygenase	9-cis-epoxycarotenoid dioxygenase 1, chloroplast precursor, putative, expressed	10.1016/j.plantsci.2019.110188
				Os08g0472000	LOC_Os08g36790	TRANSCRIPTION FACTOR RESPONSIBLE FOR ABA REGULATION 1	bZIP transcription factor	bZIP transcription factor, putative, expressed	10.1073/pnas.96.26.15348
									10.1111/j.1469-8137.2007.02365.x
				Os06g0211200	LOC_Os06g10880	b-ZIP TRANSCRIPTION FACTOR 46	bZIP transcription factor	bZIP transcription factor, putative, expressed	10.1104/pp.111.190389
				Os12g0478200	LOC_Os12g29400	OsABA45, ABA45, OsGDP, GDP	GRAM domain containing protein	GRAM domain containing protein, expressed	-
				Os02g0636700	LOC_Os02g42440	-	GRAM domain containing protein	GEM, putative, expressed	-
				Os08g0467500	LOC_Os08g36440	OsEnS-122	TB2/DP1 and HVA22 related protein family protein	HVA22, putative, expressed	-
				Os03g0187600	LOC_Os03g08860	OsGRAM	GRAM domain containing protein	GRAM domain containing protein, expressed	10.1038/s41598-019-48309-8
			BA	Os01g0851600	LOC_Os01g63260	-	3-oxo-5-alpha-steroid 4-dehydrogenase, C-terminal domain containing protein	3-oxo-5-alpha-steroid 4-dehydrogenase, putative, expressed	-
				Os03g0807600	LOC_Os03g59290	STEROL METHYLTRANSFERASE 1-2	Similar to cyclopropane-fatty-acyl-phospholipid synthase family protein, expressed	C-methyltransferase, putative, expressed	-
				Os10g0397400	LOC_Os10g25780	BRASSINOSTEROID DEFICIENT DWARF 2	Dim/dwf1 protein, brassinosteroid (BR) biosynthesis	FAD-linked oxidoreductase protein, putative, expressed	10.1105/tpc.105.030973
									10.1111/j.1365-313X.2008.03707.x
									10.3390/genes9060292
									10.1107/s00299-015-1889-3
			Ethylene	Os03g0690500	LOC_Os03g48430	-	Similar to oxidoreductase	1-aminocyclopropane-1-carboxylate oxidase homolog 4, putative, expressed	-
				Os03g0618300	LOC_Os03g42130	2-OXOGLUTARATE-DEPENDENT DIOXYGENASE 22	Isopenicillin N synthase family protein	gibberellin 20 oxidase 2, putative, expressed	-
				Os10g0559500	LOC_Os10g41020	FLS, 2-ODD17, Os2-ODD17, 2ODD17, Os2ODD17	2OG-Fe(II) oxygenase domain containing protein	flavonol synthase/flavanone 3-hydroxylase, putative, expressed	-
				Os07g0227600	LOC_Os07g12510	OsERF#057, OsERF057, OsERF57, AP2/EREBP#145, AP2/EREBP145	Pathogenesis-related transcriptional factor	AP2 domain containing protein, expressed	-
				Os01g0131600	LOC_Os01g04020	OsAP2, OsERF#108, OsERF108, AP2/EREBP#001, AP2/EREBP1, RD2	Similar to pathogenesis-related transcriptional activator PTI6	AP2 domain containing protein, expressed	-
				Os01g0797600	LOC_Os01g58420	ETHYLENE-RESPONSIVE ELEMENT-BINDING FACTOR 3	AP2/ERF family protein	AP2 domain containing protein, expressed	10.1105/tpc.010127
									10.1104/pp.109.137554
									10.1016/j.tplants.2006.01.004
				Os02g0655200	LOC_Os02g43820	OsERF#095, OsERF095, OsERF95, AP2/EREBP#020, AP2/EREBP20, OsSta2, Sta2	Similar to Ap25	AP2 domain containing protein, expressed	-
				Os05g0437100	LOC_Os05g36100	OsERF#105, OsERF105, AP2/EREBP#050, AP2/EREBP50	Pathogenesis-related transcriptional factor and ERF domain containing protein	AP2 domain containing protein, expressed	-
				Os05g0497300	LOC_Os05g41780	OsERF#074, OsERF074, OsERF74, AP2/EREBP#051, AP2/EREBP51, DLN152, OsDLN152	Similar to ethylene response factor 2	AP2 domain containing protein, expressed	-
				Os01g0868000	LOC_Os01g64790	ETHYLENE RESPONSE FACTOR 99	AP2/ERF transcription factor	AP2 domain containing protein, expressed	10.1007/s11103-013-0073-9
				Os01g0752500	LOC_Os01g54890	ETHYLENE RESPONSE FACTOR 92	AP2/ERF type transcription factor	ethylene-responsive transcription factor 2, putative, expressed	10.1371/journal.pone.0154027
									10.1093/jxb/ers079
				Os06g0560400	LOC_Os06g36490	-	Protein of unknown function DUF862	ethylene-responsive element-binding protein, putative, expressed	-
				Os04g0610400	LOC_Os04g52090	ETHYLENE RESPONSE FACTOR 77	APETALA-2-like transcription factor	AP2 domain containing protein, expressed	10.1371/journal.pgen
				Os02g0189500	LOC_Os02g09650	-	Non-protein coding transcript	AP2 domain containing protein, expressed	-
				Os05g0497200	LOC_Os05g41760	MULTI-FLORET SPIKELET 1	AP2/ERF protein	AP2 domain containing protein, expressed	10.1104/pp.113.216044
				Os03g0701700	LOC_Os03g49500	OS-ERS1, OsERS1, OsERS1a, OsERS1b, OSERS	Similar to ethylene receptor	ethylene receptor, putative, expressed	-
				Os07g0259100	LOC_Os07g15540	PK3, OsPK3, OsETR4, OS-ETR4	Ethylene receptor	ethylene receptor, putative, expressed	10.1105/tpc.108.065391
				Os04g0669200	LOC_Os04g57340	OsERF#076, OsERF076, OsERF76, AP2/EREBP#046, AP2/EREBP46, DLN126, OsDLN126	Similar to ethylene response factor 2	AP2 domain containing protein, expressed	-
				Os10g0437500	LOC_Os10g30150	-	Rossmann-like alpha/beta/alpha sandwich fold domain containing protein	universal stress protein domain containing protein, putative, expressed	-
				Os04g0493100	LOC_Os04g41570	OsbHLH065, OsbHLH65	Basic helix-loop-helix transcription factor	ethylene-responsive protein related, putative, expressed	10.1007/s00299-014-1620-9
				Os03g0305400	LOC_Os03g19270	-	UspA domain containing protein	universal stress protein domain containing protein, putative, expressed	-
				Os05g0355400	LOC_Os05g28740	UspA, OsUspA	UspA domain containing protein	universal stress protein domain containing protein, putative, expressed	-
			Cytokinin	Os01g0775400	LOC_Os01g56810	OsCKX5, ckx5	Similar to cytokinin dehydrogenase 5 precursor	cytokinin dehydrogenase precursor, putative, expressed	-
				Os06g0729800	LOC_Os06g51350	OsIPT10	Adenosine phosphate isopentenyltransferase 10, hypothetical gene	IPP transferase, putative, expressed	-
			Jasmonate	Os07g0515000	LOC_Os07g33100	-	Similar to Met-10+ like protein / kelch repeat-containing protein	uncharacterized ACR, COG1590 family protein, expressed	-
			SA	Os03g0225300	LOC_Os03g12430	-	Pentatricopeptide repeat domain containing protein	PPR repeat containing protein, putative, expressed	-
				Os01g0546500	LOC_Os01g36600	-	Pentatricopeptide repeat domain containing protein	PPR repeat domain containing protein, putative, expressed	-
			GA	Os03g0607200	LOC_Os03g41060	-	Gibberellin regulated protein family protein	GASR2 - Gibberellin-regulated GASA/GAST/Snakin family protein precursor, putative, expressed	-
	Down-regulated	Regulation overview	IAA	Os09g0498800	LOC_Os09g32320	-	Protein of unknown function DUF246, plant family protein	growth regulator related protein, putative, expressed	-
				Os06g0219400	LOC_Os06g11600	-	GDP-fucose protein O-fucosyltransferase domain containing protein	growth regulator related protein, putative, expressed	-
				Os09g0546200	LOC_Os09g37410	OsSAUR46	Similar to auxin induced protein	OsSAUR46 - Auxin-responsive SAUR gene family member, expressed	-
				Os06g0284200	LOC_Os06g17390	-	Protein of unknown function DUF246, plant family protein	auxin-independent growth promoter protein, putative, expressed	-
				Os03g0194900	LOC_Os03g09900	-	Uncharacterised conserved protein UCP037471 domain containing protein	membrane protein, putative, expressed	-
				Os01g0618100	LOC_Os01g43090	-	Similar to IN2-2 protein	oxidoreductase, aldo/keto reductase family protein, putative, expressed	-
				Os01g0841200	LOC_Os01g62390	-	Protein of unknown function DUF246, plant family protein	growth regulator related protein, putative, expressed	-
				Os11g0481200	LOC_Os11g29120	-	Protein of unknown function DUF246, plant family protein	growth regulator related protein, putative, expressed	-
				Os05g0586200	LOC_Os05g50890	OsJAR1, OsGH3.5, GH3.5, OsGH3-5, GH3-5	Gretchen hagen 3 (GH3) family protein	OsGH3.5 - Probable indole-3-acetic acid-amido synthetase, expressed	10.1016/j.bbrc.2011.05.055
									10.1111/j.1365-3040.2008.01790.x
									10.1016/j.gene.2005.12.014
									10.1007/s10142-005-0142-5
				Os07g0671500	LOC_Os07g47490	OsJAR1, OsGH3.5, GH3.5, OsGH3-5, GH3-5	Similar to indole-3-acetic acid-amido synthetase GH3.17	OsGH3.11 - Probable indole-3-acetic acid-amido synthetase, expressed	-
				Os09g0412200	LOC_Os09g24570	-	Protein of unknown function DUF246, plant family protein	growth regulator related protein, putative, expressed	-
				Os12g0425600	LOC_Os12g23760	-	Protein of unknown function DUF246, plant family protein	growth regulator related protein, putative, expressed	-
				Os05g0529000	LOC_Os05g45280	OsCOLE1, COLE1	Tonoplast-localized DUF502-containing protein	protein of unknown function DUF502 domain containing protein, expressed	10.1111/nph.14021
			ABA	Os03g0250200	LOC_Os03g14610	-	TB2/DP1 and HVA22 related protein family protein	HVA22, putative, expressed	-
				Os10g0177400	LOC_Os10g09870	-	TB2/DP1 and HVA22 related protein family protein	HVA22, putative, expressed	-
				Os04g0448900	LOC_Os04g37619	OsABA1, Zep1, OsAba1, Aba2, OsAba2, OsZep1, Zep, OsZep, Aba1, OsABA2, Osaba1, OsZEP-1, OsZEP, OSZEP1, ZEP1, ZEP	Zeaxanthin epoxidase	zeaxanthin epoxidase, chloroplast precursor, putative, expressed	10.1094/MPMI-06-18-0162-R
									10.1104/pp.125.3.1248
				Os12g0640600	LOC_Os12g44310	OsCCD1, CCD1	Carotenoid-cleavage dioxygenase	carotenoid cleavage dioxygenase, putative, expressed	10.1093/jxb/ery300
				Os03g0645900	LOC_Os03g44380	OSNCED1, OsNCED-1, OsNCED3, OsNced3, NCED3	Cartenoid oxygenase family protein	9-cis-epoxycarotenoid dioxygenase 1, chloroplast precursor, putative, expressed	-
				Os08g0101000	LOC_Os08g01090	OsLFL2, LFL2, OsIDEF1	ABI3/VP1 transcription factor family protein	B3 DNA binding domain containing protein, expressed	10.1073/pnas.0707010104
									10.1111/j.1365-313X.2009.04015.x
									10.4161/psb.5.2.10459
				Os11g0602300	LOC_Os11g38920	BIP124	Similar to HVA22-like protein a	HVA22, putative, expressed	-
			BA	Os04g0576800	LOC_Os04g48750	-	3-oxo-5-alpha-steroid 4-dehydrogenase, c-terminal domain containing protein	3-oxo-5-alpha-steroid 4-dehydrogenase, putative, expressed	-
				Os07g0206700	LOC_Os07g10600	Ossmt1-1, OsSMT1-1	Cycloartenol-C-24-methyltransferase 1	cycloartenol-C-24-methyltransferase 1, putative, expressed	-
				Os01g0134500	LOC_Os01g04260	OsSTE1, OsDWF7	Similar to delta-7-sterol-C5(6)-desaturase	fatty acid hydroxylase, putative, expressed	-
				Os11g0606300	LOC_Os11g39300	-	Similar to eukaryotic translation initiation factor 3 subunit 2	expressed protein	-
			Ethylene	Os02g0773300	LOC_Os02g53330	-	Pyridoxal phosphate-dependent deaminase family protein	1-aminocyclopropane-1-carboxylate deaminase, putative, expressed	-
				Os09g0451000	LOC_Os09g27750	OsACO2	ACC oxidase	1-aminocyclopropane-1-carboxylate oxidase 1, putative, expressed	10.1104/pp.106.085258
				Os03g0122300	LOC_Os03g03034	FLS, 2-ODD2, Os2-ODD2, 2ODD2, Os2ODD2, OsF3H, F3H	Flavanone 3-hydroxylase	flavonol synthase/flavanone 3-hydroxylase, putative, expressed	10.1111/pbi.13091
				Os02g0771600	LOC_Os02g53180	OsACO3, ACO2, OsACO2	Similar to 1-aminocyclopropane-1-carboxylate oxidase	1-aminocyclopropane-1-carboxylate oxidase protein, putative, expressed	-
				Os02g0797100	LOC_Os02g55380	OsWR3, WR3, OsERF#127, OsERF127, AP2/EREBP#023, AP2/EREBP23	Similar to dehydration responsive element binding protein 2B	AP2 domain containing protein, expressed	-
				Os03g0163200	LOC_Os03g06730	-	Protein of unknown function DUF247	plant protein of unknown function domain containing protein, expressed	-
				Os04g0546800	LOC_Os04g46220	OsERF1, ERF1, OsERF#093, OsERF093, OsERF93, AP2/EREBP#168, AP2/EREBP168	Pathogenesis-related transcriptional factor and ERF domain containing protein	ethylene-responsive transcription factor, putative, expressed	-
				Os02g0655500	LOC_Os02g43840	OsSTA68	Protein of unknown function DUF862	ethylene-responsive element-binding protein, putative, expressed	-
			Jasmonate	Os03g0699700	LOC_Os03g49260	Osr9-LOX1, OsLOX3, LOX3	9-lipoxigenase	lipoxygenase, putative, expressed	-
				Os03g0700400	LOC_Os03g49350	Lox3*, lox3(t), LOX-3, Lox3, OsLOX4, LOX4	Lipoxygenase-3	lipozygenase protein, putative, expressed	10.1270/jsbbs.58.169
				Os03g0738600	LOC_Os03g52860	OsLOX-L2, LOX1.1, LOX L-2, LOX-2, OsLOX2, LOX2	Lipoxygenase	lipoxygenase, putative, expressed	10.1111/j.1432-1033.1992.tb16931.x
									10.1007/s11248-014-9803-2
				Os03g0700700	LOC_Os03g49380	OsLOX1, OsLOX5	Similar to lipoxygenase	lipoxygenase, putative, expressed	-
				Os06g0215900	LOC_Os06g11240	OsOPR4, OsOPR10, OsOPR06-3	Similar to oxo-phytodienoic acid reductase	12-oxophytodienoate reductase, putative, expressed	-
			SA	Os11g0257700	LOC_Os11g15130	-	Similar to SAM dependent carboxyl methyltransferase	jasmonate O-methyltransferase, putative, expressed	-
				Os07g0513200	LOC_Os07g32900	-	Pentatricopeptide repeat domain containing protein	PPR repeat containing protein, expressed	-
			GA	Os06g0729400	LOC_Os06g51320	-	Similar to gibberellin-regulated protein 2 precursor	GASR8 - Gibberellin-regulated GASA/GAST/Snakin family protein precursor, expressed	-
				Os03g0760800	LOC_Os03g55290	OsGASR1, GASR1	A member of the GAST family	GASR3 - Gibberellin-regulated GASA/GAST/Snakin family protein precursor, expressed	10.1016/j.jplph.2017.04.010
									10.1266/ggs.81.171
Embryo GJ60	Up-regulated	Cellular response	Heat	Os03g0245800	LOC_Os03g14180	OsHSP26, Oshsp26, OsHSP26.7, HSP26.7	Similar to heat shock protein 26	hsp20/alpha crystallin family protein, putative, expressed	-
				Os05g0364500	LOC_Os05g30130	OsDjC48, DjC48	Heat shock protein DnaJ, N-terminal domain containing protein	chaperone protein dnaJ 49, putative, expressed	-
				Os06g0111700	LOC_Os06g02170	Oshsp16.9B, OsHsp16.9B, HSP16.9B, OsHsp17.0, OsHSP16.9B-CI, OsHSP17.0, OsSHSP2, OsSTA3	Molecular chaperone	DNAJ heat shock N-terminal domain-containing protein, putative, expressed	-
				Os01g0136200	LOC_Os01g04380	Oshsp16.9B, OsHsp16.9B, HSP16.9B, OsHsp17.0, OsHSP16.9B-CI, OsHSP17.0, OsSHSP2, OsSTA3	16.9 kDa class I heat shock protein 1	hsp20/alpha crystallin family protein, putative, expressed	-
				Os01g0180800	LOC_Os01g08560	-	Heat shock protein Hsp70 family protein	DnaK family protein, putative, expressed	-
				Os01g0702500	LOC_Os01g50700	OsLEA22, RAB25, OsRab16, Rab16, OsABA45, ABA45	Similar to dehydrin Rab25	dehydrin family protein, expressed	-
				Os01g0136100	LOC_Os01g04370	Oshsp16.9A, OsHsp16.9A, HSP16.9A, OsHSP16.9A-CI	16.9 kDa class I heat shock protein 1	hsp20/alpha crystallin family protein, putative, expressed	-
				Os02g0710900	LOC_Os02g48110	-	Heat shock protein Hsp70 family protein	DnaK family protein, putative, expressed	-
				Os01g0136000	LOC_Os01g04360	Oshsp16.9C, OsHsp16.9C, HSP16.9C, OsHSP16.9C-CI, Oshsp 16.9C	Similar to cytosolic class I small heat-shock protein HSP17.5	hsp20/alpha crystallin family protein, putative, expressed	-
				Os05g0303000	LOC_Os05g23740	OsHsp70CP1	Chloroplast-localized heat shock protein 70	DnaK family protein, putative, expressed	10.1016/j.jplph.2013.01.006
				Os07g0620200	LOC_Os07g42800	-	Heat shock protein DnaJ, N-terminal domain containing protein	heat shock protein DnaJ, putative, expressed	-
				Os05g0374600	LOC_Os05g31062	OsDjC49, OsDJC31, DJC31	Heat shock protein DnaJ, N-terminal domain containing protein	DNAJ heat shock N-terminal domain-containing protein, putative, expressed	-
				Os03g0776900	LOC_Os03g56540	OsDjC35	Similar to mitochondrial import inner membrane translocase subunit TIM14	heat shock protein DnaJ, putative, expressed	-
				Os02g0306900	LOC_Os02g20394	OsDjB4	Similar to DnaJ-like protein	dnaJ domain containing protein, expressed	-
				Os09g0491772	LOC_Os09g31486	OsHsp58.7, OsHSP58.7, OsISC25, ISC25	Similar to heat shock protein 70	DnaK family protein, putative, expressed	-
				Os02g0537400	LOC_Os02g33420	-	Similar to heat shock protein	ATPase, AAA family protein, expressed	-
				Os03g0266300	LOC_Os03g15960	Oshsp17.9A, OsHsp17.9A, OsHSP17.9A-CI, Oshsp17.9	Class I low-molecular-weight heat shock protein 17.9	hsp20/alpha crystallin family protein, putative, expressed	-
				Os06g0219500	LOC_Os06g11610	-	Similar to 26.2 kDa heat shock protein, mitochondrial	heat shock 22 kDa protein, mitochondrial precursor, putative, expressed	-
				Os04g0445100	LOC_Os04g36750	hsp20	Similar to 22.7 kDa class IV heat shock protein precursor	hsp20/alpha crystallin family protein, putative, expressed	-
				Os05g0156500	LOC_Os05g06440	OsDjB6, OsERdj3B	Similar to apobec-1 binding protein 2	dnaJ homolog subfamily B member 11 precursor, putative, expressed	-
				Os02g0774300	LOC_Os02g53420	OsISC23	Similar to heat shock 70 kDa protein, mitochondrial precursor	DnaK family protein, putative, expressed	-
				Os06g0679850	LOC_Os06g46600	-	Non-protein coding transcript	DnaK family protein, putative, expressed	-
				Os02g0758000	LOC_Os02g52150	OsHsp24.1, OsHSP24.1	Similar to low molecular weight heat shock protein precursor	heat shock 22 kDa protein, mitochondrial precursor, putative, expressed	-
				Os05g0181000	LOC_Os05g08840	-	Heat shock protein Hsp70 family protein	DnaK family protein, putative, expressed	-
				Os01g0135800	LOC_Os01g04340	-	Similar to cytosolic class I small heat shock protein 3B	hsp20/alpha crystallin family protein, putative, expressed	-
				Os12g0502700	LOC_Os12g31840	OsDjC81	Heat shock protein DnaJ, N-terminal domain containing protein	ZOS12-05 - C2H2 zinc finger protein, expressed	-
				Os02g0782500	LOC_Os02g54140	OsHSP18.0-CIII	Similar to small heat stress protein class CIII	hsp20/alpha crystallin family protein, putative, expressed	-
				Os03g0159900	LOC_Os03g06390	-	Hypothetical conserved gene	expressed protein	-
			Cold	Os01g0849600	LOC_Os01g63010	-	Similar to ENOD18 protein	universal stress protein domain containing protein, putative, expressed	-
				Os05g0170200	LOC_Os05g07810	-	Similar to universal stress protein	universal stress protein domain containing protein, putative, expressed	-
				Os05g0453700	LOC_Os05g37970	-	Similar to USP family protein	universal stress protein domain containing protein, putative, expressed	-
				Os05g0157200	LOC_Os05g06500	-	UspA domain containing protein	universal stress protein domain containing protein, putative, expressed	-
				Os08g0129200	LOC_Os08g03520	OsCSP2, CPS2	Similar to cold shock protein-1	retrotransposon protein, putative, Ty1-copia subclass, expressed	-
				Os02g0121100	LOC_Os02g02870	OsCSP1	Zinc finger, CCHC-type domain containing protein	glycine-rich protein 2, putative, expressed	-
				Os07g0405100	LOC_Os07g22220	OsWD40-141	Similar to F-box-like/WD-repeat protein ebi	F-box-like/WD repeat-containing protein TBL1XR1-A, putative, expressed	-
			Drought / salt	Os11g0170900	LOC_Os11g06980	OsBURP17	Similar to BURP domain-containing protein 17	BURP domain containing protein, expressed	-
				Os06g0487900	LOC_Os06g29310	OsOTS1	SUMO protease	ulp1 protease family protein, putative, expressed	10.1104/pp.15.01530
				Os03g0230300	LOC_Os03g12820	OsSRO1c, SRO1c, OsBOC1	Homologue of SRO	ATP8, putative, expressed	10.1093/jxb/ers349
									10.1007/s11103-013-0163-8
				Os03g0379100	LOC_Os03g26200	-	Protein of unknown function DUF248	methyltransferase, putative, expressed	-
				Os04g0570800	LOC_Os04g48230	-	Protein of unknown function DUF248	dehydration response related protein, putative, expressed	-
				Os09g0415700	LOC_Os09g24900	-	Protein of unknown function DUF248	methyltransferase, putative, expressed	-
				Os02g0288600	LOC_Os02g18690	OsBURP04, OsBURP4	Similar to BURP domain-containing protein 4	BURP domain containing protein, expressed	-
				Os04g0404400	LOC_Os04g33150	OsEnS-64, PCC13-62	Similar to H0502B11.4 protein	desiccation-related protein PCC13-62 precursor, putative, expressed	-
				Os05g0215000	LOC_Os05g12400	OsBURP01, OsBURP1	BURP domain containing protein	BURP domain containing protein, expressed	-
				Os03g0775200	LOC_Os03g56380	-	Protein of unknown function DUF248	methyltransferase, putative, expressed	-
				Os06g0103900	LOC_Os06g01450	-	Protein of unknown function DUF248	methyltransferase, putative, expressed	-
				Os01g0733500	LOC_Os01g53240	RD22, OsBURP03, OsBURP3	Similar to dehydration-induced protein RD22-like protein 1	BURP domain containing protein, expressed	-
				Os06g0128100	LOC_Os06g03750	-	Protein of unknown function DUF248	dehydration response related protein, putative, expressed	-
			Touch/ wounding	Os03g0299600	LOC_Os03g18770	-	Wound-induced protein	wound-induced protein WI12, putative, expressed	-
			Misc	Os01g0783500	LOC_Os01g57450	-	Rossmann-like alpha/beta/alpha sandwich fold domain containing protein	universal stress protein domain containing protein, putative, expressed	-
				Os07g0673400	LOC_Os07g47620	OsUsp1	Rossmann-like alpha/beta/alpha sandwich fold domain containing protein	universal stress protein domain containing protein, putative, expressed	-
				Os05g0501700	LOC_Os05g42230	-	Rossmann-like alpha/beta/alpha sandwich fold domain containing protein	universal stress protein domain containing protein, putative, expressed	-
	Down-regulated	Cellular response	Heat	Os12g0230100	LOC_Os12g12850	-	Similar to ATP-dependent Clp protease ATP-binding subunit clpA homolog, chloroplast precursor	ATP-dependent Clp protease ATP-binding subunit clpA homolog,chloroplast precursor, putative, expressed	-
				Os12g0456200	LOC_Os12g27070	OsDjC80, OsISC26	Heat shock cognate protein B, C-terminal oligomerisation domain containing protein	heat shock protein DnaJ, putative, expressed	-
				Os02g0782300	LOC_Os02g54130	OsDjC23	Similar to heat shock-like protein	heat shock protein DnaJ, putative, expressed	-
				Os01g0556400	LOC_Os01g37560	OsDjC9	Heat shock protein DnaJ family protein	chaperone protein dnaJ 49, putative, expressed	-
				Os07g0124800	LOC_Os07g03270	OsDjC57	Similar to chaperone protein dnaJ	heat shock protein DnaJ, putative, expressed	-
				Os05g0374500	LOC_Os05g31056	OsDJC31, DJC31	Tetratricopeptide-like helical domain containing protein	tetratricopeptide repeat containing protein, putative, expressed	-
				Os06g0253100	LOC_Os06g14240	HSP20	Heat shock protein Hsp20 domain containing protein	hsp20/alpha crystallin family protein, putative, expressed	-
				Os12g0258200	LOC_Os12g15590	OsDjC79, OsERdj7	ER-resident J-protein	heat shock protein DnaJ, putative, expressed	10.1016/j.jplph.2019.153109
									10.1093/jxb/ert312
				Os03g0648400	LOC_Os03g44620	OsDjA4, YDJ1	Similar to DnaJ protein	chaperone protein dnaJ, putative, expressed	-
				Os05g0296800	LOC_Os05g23140	-	Similar to retrotransposon Karma DNA	retrotransposon protein, putative, LINE subclass, expressed	-
				Os11g0578500	LOC_Os11g37000	OsDjC77	Heat shock protein DnaJ family protein	heat shock protein DnaJ, putative, expressed	-
				Os07g0632600	LOC_Os07g43870	-	Heat shock protein DnaJ, N-terminal domain containing protein	heat shock protein DnaJ, putative, expressed	-
			Drought / salt	Os02g0304900	LOC_Os02g20170	OsDi19-4, Di19-4	Drought-induced 19 family protein	drought induced 19 protein, putative, expressed	10.1111/pce.12829
									10.1007/s00299-014-1679-3
				Os05g0378800	LOC_Os05g31480	-	Similar to ankyrin like protein	methyltransferase, putative, expressed	-
				Os05g0519900	LOC_Os05g44360	-	Similar to STT3A	oligosaccharyl transferase, putative, expressed	-
				Os04g0218400	LOC_Os04g14150	-	Similar to ankyrin protein kinase-like	dehydration response related protein, putative, expressed	-
				Os01g0971100	LOC_Os01g73960	OsDi19-5	Drought induced 19 family protein	drought induced 19 protein, putative, expressed	-
				Os06g0687450	LOC_Os06g47294	-	Similar to dehydration-responsive protein-related	methyltransferase, putative, expressed	-
				Os12g0582800	LOC_Os12g39320	OsOSCA2.4, OsIOSCA2.4, OsDDP9, DDP9, OsDDP9.1	Protein of unknown function DUF221 domain containing protein	DUF221 domain containing protein, expressed	-
				Os05g0107900	LOC_Os05g01730	OsDi19-6	Similar to protein DEHYDRATION-INDUCED 19 homolog 6	drought induced 19 protein, putative, expressed	-
				Os05g0562200	LOC_Os05g48800	OsDi19-1	Drought induced 19 family protein	drought induced 19 protein, putative, expressed	-
				Os04g0692400	LOC_Os04g59590	-	Similar to ankyrin-like protein	methyltransferase, putative, expressed	-
				Os02g0755000	LOC_Os02g51860	OsTSD2, OsQUA2, QUA2	Putative methyltransferase	dehydration response related protein, putative, expressed	10.1111/pce.13499
									10.1093/jxb/erw297
			Misc	Os02g0707900	LOC_Os02g47840	-	Rossmann-like alpha/beta/alpha sandwich fold domain containing protein	universal stress protein domain containing protein, putative, expressed	-
				Os03g0804700	LOC_Os03g59010	OsGLP3-8	Germin-like protein 3-8	Cupin domain containing protein, expressed	-
				Os01g0875300	LOC_Os01g65440	-	Similar to universal stress protein family protein	universal stress protein domain containing protein, putative, expressed	-
				Os08g0189100	LOC_Os08g08960	OsGLP8-2, GER3, OsGER3, GLP16, OsEnS-117	Germin-like protein 8-2	Cupin domain containing protein, expressed	10.1093/oxfordjournals.molbev.a003840
									10.1104/pp.108.128348
				Os04g0465600	LOC_Os04g39150	-	Bet v I allergen family protein	pathogenesis-related Bet v I family protein, putative, expressed	-
				Os10g0371000	LOC_Os10g22590	OsEXTL, EXTL	Extensin-like protein	POEI24 - Pollen Ole e I allergen and extensin family protein precursor, expressed	10.1111/pbi.12766
				Os03g0693900	LOC_Os03g48770	OsOxO3, OsGLP3-5, GLP3-5	Similar to oxalate oxidase 1	Cupin domain containing protein, expressed	-
				Os02g0317800	LOC_Os02g21280	-	Similar to pollen Ole e 1 allergen and extension family protein	POEI30 - Pollen Ole e I allergen and extensin family protein precursor, expressed	-
				Os03g0693700	LOC_Os03g48750	OsOxO1, OsGLP3-3, GLP3-3	Similar to oxalate oxidase 1	Cupin domain containing protein, expressed	-
				Os03g0694000	LOC_Os03g48780	OsOxO4, OsGLP3-6, GLP3-6	Similar to oxalate oxidase 1	Cupin domain containing protein, expressed	-
