# Supplementary material for: Identification of Genes and MicroRNAs Affecting Pre-harvest Sprouting in Rice (Oryza sativa L.) by Transcriptome and Small RNAome Analyses
Source: Front Plant Sci. 2021 Aug 6;12:727302. doi: 10.3389/fpls.2021.727302 (PMC8377729; doi:10.3389/fpls.2021.727302)
Supplement: Supplementary file 1 [file Data_Sheet_1.zip › Supplementary Table S13.XLSX]

## Sheet: Table S13
Supplementary Table S13. Gene description of regulation overview and cellular response overview of endosperm GJ45 using MapMan.
DEGs		Mapman Category	Term	RAP-DB Gene ID	MSU Gene ID	Oryzabase Gene Symbol Synonyms	RAP-DB Description	MSU Gene Product Name	DOI Reference
Endosperm GJ45	Up-regulated	Regulation overview	Ethylene	Os04g0667200	LOC_Os04g57160	OsF3H-3, F3H-3, OsF3H3	Similar to H1005F08.24 protein	flavonol synthase/flavanone 3-hydroxylase, putative, expressed	-
				Os02g0764700	LOC_Os02g52670	DERF5, OsDERF5, OsERF#103, OsERF103, AP2/EREBP#130, AP2/EREBP130	Similar to ethylene-responsive transcription factor 4	AP2 domain containing protein, expressed	-
				Os01g0868000	LOC_Os01g64790	OsERF#099, OsERF099, OsERF99, AP2/EREBP#080, AP2/EREBP80, OsEREBP2, EREBP2	AP2/ERF transcription factor	AP2 domain containing protein, expressed	10.1007/s11103-013-0073-9
				Os07g0259100	LOC_Os07g15540	PK3, OsPK3, OsETR4, OS-ETR4	Ethylene receptor	ethylene receptor, putative, expressed	10.1105/tpc.108.065391
			GA	Os08g0417000	LOC_Os08g32160	-	20G-Fe(II) oxygenase domain containing protein	oxidoreductase, 2OG-FeII oxygenase domain containing protein, putative, expressed	-
	Down-regulated	Regulation overview	IAA	Os11g0147800	LOC_Os11g05050	-	Similar to Wali7 protein	stem-specific protein TSJT1, putative, expressed	-
			Ethylene	Os09g0115500	LOC_Os09g02710	OsCBSX2	Proteinase inhibitor I3, Kunitz legume domain containing protein	CBS domain containing membrane protein, putative, expressed	-
			Jasmonate	Os09g0115500	LOC_Os09g02710	OsCBSX2	Proteinase inhibitor I3, Kunitz legume domain containing protein	CBS domain containing membrane protein, putative, expressed	-
Endosperm GJ45	Up-regulated	Cellular response	Heat	Os03g0304500	LOC_Os03g19200	-	Tetratricopeptide-like helical domain containing protein	DNAJ heat shock N-terminal domain-containing protein, putative, expressed	-
	Down-regulated	Cellular response	Misc	Os03g0804700	LOC_Os03g59010	OsGLP3-8	Germin-like protein 3-8	Cupin domain containing protein, expressed	-
				Os08g0189100	LOC_Os08g08960	OsGLP8-2, GER3, OsGER3, GLP16, OsEnS-117	Germin-like protein 8-2	Cupin domain containing protein, expressed	10.1093/oxfordjournals.molbev.a003840
									10.1104/pp.108.128348
				Os03g0693700	LOC_Os03g48750	OsOxO1, OsGLP3-3, GLP3-3	Similar to oxalate oxidase 1	Cupin domain containing protein, expressed	-
