# Supplementary material for: Identification of Genes and MicroRNAs Affecting Pre-harvest Sprouting in Rice (Oryza sativa L.) by Transcriptome and Small RNAome Analyses
Source: Front Plant Sci. 2021 Aug 6;12:727302. doi: 10.3389/fpls.2021.727302 (PMC8377729; doi:10.3389/fpls.2021.727302)
Supplement: Supplementary file 1 [file Data_Sheet_1.zip › Supplementary Table S14.XLSX]

## Sheet: Table S14
Supplementary Table S14. Gene description of regulation overview and cellular response overview of endosperm GJ60 using MapMan.
DEGs		Mapman Category	Term	RAP-DB Gene ID	MSU Gene ID	Oryzabase Gene Symbol Synonyms	RAP-DB Description	MSU Gene Product Name	DOI Reference
Endosperm GJ60	Down-regulated	Regulation overview	Ethylene	Os03g0122300	LOC_Os03g03034	FLS, 2-ODD2, Os2-ODD2, 2ODD2, Os2ODD2, OsF3H, F3H	Flavanone 3-hydroxylase	flavonol synthase/flavanone 3-hydroxylase, putative, expressed	10.1111/pbi.13091
Endosperm GJ60	Up-regulated	Cellular response	Heat	Os03g0266900	LOC_Os03g16020	OsHsp17.3, OsHSP17.3, Oshsp17.3	Low molecular mass heat shock protein Oshsp17.3	hsp20/alpha crystallin family protein, putative, expressed	-
				Os03g0267000	LOC_Os03g16030	OsHSP18.0-CI, HSP18.0-CI, OsHsp18.0, OsHSP18.0, Oshsp18.0, OsSHSP1, SHSP1, OsMSR3, MSR3, OsHSP20, HSP20, OsHSP18.6, HSP18.6	Small heat shock protein	hsp20/alpha crystallin family protein, putative, expressed	10.1186/s12284-020-00388-2
			Misc	Os08g0189600	LOC_Os08g09010	OsGLP8-7, GER6, OsRGLP2, RGLP2	Germin-like protein 8-7	Cupin domain containing protein, expressed	10.1104/pp.108.128348
									10.1093/oxfordjournals.molbev.a003840
	Down-regulated	Cellular response	Misc	Os08g0189100	LOC_Os08g08960	OsGLP8-2, GER3, OsGER3, GLP16, OsEnS-117	Germin-like protein 8-2	Cupin domain containing protein, expressed	10.1093/oxfordjournals.molbev.a003840
									10.1104/pp.108.128348
