# Supplementary material for: Identification of Genes and MicroRNAs Affecting Pre-harvest Sprouting in Rice (Oryza sativa L.) by Transcriptome and Small RNAome Analyses
Source: Front Plant Sci. 2021 Aug 6;12:727302. doi: 10.3389/fpls.2021.727302 (PMC8377729; doi:10.3389/fpls.2021.727302)
Supplement: Supplementary file 1 [file Data_Sheet_1.zip › Supplementary Table S15.XLSX]

## Sheet: Sheet1
Supplementary Table S15. List of primer sequences used in qRT-PCR
Name	Sequence (5' to 3')
OsACT1_Forward	CTTCAACACCCCTGCTATGTACG
OsACT1_Reverse	TGACACCATCACCAGAGTCCAAC
Os03g0790900_Forward	GCAAACGGTAGCGCTAATTCC
Os03g0790900_Reverse	AGCTCTGCTCCGGTTTTCTC
Os03g0790700_Forward	GCGGCATCCGATGAAGGTAA
Os03g0790700_Reverse	CGGCGATATTCCGCAGTTG
Os03g0736700_Forward	GGTAGTGCTTCCCCTGAACC
Os03g0736700_Reverse	AGAACTCGTGGTTGTCCGTC
Os03g0759700_Forward	GCTGCCACAACCACAAACAA
Os03g0759700_Reverse	CGGAGGCCGTATCAGACTTC
Os02g0771600_Forward	ATCAACATGGAGAACCTGGAGAC
Os02g0771600_Reverse	AGCATCTCGAAGAAGCCCCAG
Os02g0764700_Forward	GATCTGGGACGGCCTACG
Os02g0764700_Reverse	CATGGCATGGACCAGAAGCTG
Os01g0135900_Forward	GAAGCCAGCCCGTAGTGATG
Os01g0135900_Reverse	CAAGCACCTTACTCGCAAGC
Os01g0875700_Forward	CGTCACCAAGAACGGGTCAA
Os01g0875700_Reverse	TCCCCCATGCCTTCAAATGT
Os07g0637150_Forward	TTTGCAGCGGTTTCATTGGG
Os07g0637150_Reverse	AGGAACACATTGCTTTCTGCC
Os11g0578100_Forward	CACATATTTGCCGCCCAGTG
Os11g0578100_Reverse	GCCAAAACCGTTGGCATCAT
Os03g0728900_Forward	CCAGATACCTGCCATGTGGG
Os03g0728900_Reverse	CCAGAATTGTTGGTGCTGCC
Os11g0209600_Forward	AGAGATTGCTGGTTGCGACT
Os11g0209600_Reverse	CGGCGCATAAATGTGTGTGT
