# Supplementary material for: Identification of Genes and MicroRNAs Affecting Pre-harvest Sprouting in Rice (Oryza sativa L.) by Transcriptome and Small RNAome Analyses
Source: Front Plant Sci. 2021 Aug 6;12:727302. doi: 10.3389/fpls.2021.727302 (PMC8377729; doi:10.3389/fpls.2021.727302)
Supplement: Supplementary file 1 [file Data_Sheet_1.zip › Supplementary Table S16.XLSX]

## Sheet: Table S16
Supplementary Table S16. Target prediction results of differentially expressed microRNAs in embryo GJ30
DEMs		microRNA	Target ID	Gene annotation	Expectation	UPE	Target_start	Target_end	Target_locus	Aligned microRNA seq.(5'-3')	Pairing with Target (5'-3' to target)	Aligned Target seq.(5'-3')	Predicted Inhibition Mechanism
Embryo GJ30	Up-regulated	miRBase_osa-miR2880	Os03t0202500-01	Cyclin-like F-box domain containing protein.	3.5	21.799	15	38	5pUTR	ACGGUAUCCCGUUCGGACAGGAUG	:.:.: :::::.::::.::.:::	CGUUCGAUCCGAGCGGGGUAUCGU	Cleavage
		miRBase_osa-miR2880	Os04t0680400-01	Allantoinase (EC:3.5.2.5), Ureide metabolism, Nitrogen molecular sensor	3.5	22.21	1356	1379	5pUTR	ACGGUAUCCCGUUCGGACAGGAUG	.: ::::.: . :::::::::::	GGUGCUGUUCUGCCGGGAUACCGU	Cleavage
		miRBase_osa-miR2880	Os05t0335800-01	TGF-beta receptor, type I/II extracellular region family protein.	4.5	18.666	1296	1319	5pUTR	ACGGUAUCCCGUUCGGACAGGAUG	:::: :::::.::::::: :: :	AAUCCCGUCCGGACGGGAUCCCUU	Cleavage
		miRBase_osa-miR2880	Os07t0653800-01	Hypothetical protein.	4	24.726	2097	2120	5pUTR	ACGGUAUCCCGUUCGGACAGGAUG	:: .:::::.:.:.:::.::..:	CAAUCUGUCUGGAUGGGGUAUUGA	Cleavage
		miRBase_osa-miR2880	Os08t0519800-01	Similar to Maternal pumilio protein. Splice isoform E.	5	14.838	1332	1355	5pUTR	ACGGUAUCCCGUUCGGACAGGAUG	.::.::: :.:::: :::::.::	UAUUCUGACUGAACUAGAUACUGU	Translation
		miRBase_osa-miR2880	Os08t0519800-02	Pumilio RNA-binding repeat domain containing protein.	5	14.838	1206	1229	5pUTR	ACGGUAUCCCGUUCGGACAGGAUG	.::.::: :.:::: :::::.::	UAUUCUGACUGAACUAGAUACUGU	Translation
		miRBase_osa-miR2880	Os08t0565800-01	Glutaredoxin.	4.5	23.15	490	513	CDS	ACGGUAUCCCGUUCGGACAGGAUG	::: ::::: ::.: :::::.::	CAUGCUGUCAGAGCUGGAUAUCGA	Translation
		miRBase_osa-miR2880	Os08t0565800-02	Similar to Glutaredoxin.	4.5	23.15	518	541	5pUTR	ACGGUAUCCCGUUCGGACAGGAUG	::: ::::: ::.: :::::.::	CAUGCUGUCAGAGCUGGAUAUCGA	Translation
		miRBase_osa-miR2880	Os10t0506900-01	Hypothetical conserved gene.	5	20.672	331	354	5pUTR	ACGGUAUCCCGUUCGGACAGGAUG	.:::: ::. :::::::: ::::	UAUCCCGUUACAACGGGAUCCCGU	Cleavage
		miRBase_osa-miR2880	Os10t0506900-02	Conserved hypothetical protein.	5	20.672	804	827	3pUTR	ACGGUAUCCCGUUCGGACAGGAUG	.:::: ::. :::::::: ::::	UAUCCCGUUACAACGGGAUCCCGU	Cleavage
		miRBase_osa-miR2880	Os10t0506900-03	Conserved hypothetical protein.	5	22.26	727	750	3pUTR	ACGGUAUCCCGUUCGGACAGGAUG	.:::: ::. :::::::: ::::	UAUCCCGUUACAACGGGAUCCCGU	Cleavage
		miRBase_osa-miR2880	Os12t0615200-01	Hypothetical protein.	4	24.518	2802	2825	5pUTR	ACGGUAUCCCGUUCGGACAGGAUG	::::: :::::::: ::::::: :	CAUCCCGUCCGAACAGGAUACCAU	Translation
		PMIRen_Osa-miR1862h	Os01t0230700-01	Hypothetical conserved gene.	4	8.914	197	218	5pUTR	UAGGUUUGUUUAUUUUGGGACG	:::::.: ::::::. ::.:::	CGUCCUAUAAUAAAUCAAUCUA	Cleavage
		PMIRen_Osa-miR1862h	Os01t0230700-01	Hypothetical conserved gene.	2.5	13.516	2489	2510	5pUTR	UAGGUUUGUUUAUUUUGGGACG	::: ::::::::.:::..::	UUUCCGAAAAUAAAUAAAUUUA	Cleavage
		PMIRen_Osa-miR1862h	Os01t0237000-01	Uncharacterised protein family UPF0497, trans-membrane plant subgroup domain containing protein.	5	17.376	746	767	3pUTR	UAGGUUUGUUUAUUUUGGGACG	:::.:.::::::::. ::..:	CGUUCUAAAAUAAAUUAAUUUU	Cleavage
		PMIRen_Osa-miR1862h	Os01t0715800-01	Conserved hypothetical protein.	4	12.008	955	976	3pUTR	UAGGUUUGUUUAUUUUGGGACG	::::::: :: :::: ::::::	CGUCCCAUAAAAAACCAACCUA	Cleavage
		PMIRen_Osa-miR1862h	Os01t0739000-01	Similar to Mitochondrial processing peptidase.	2	18.855	1627	1648	CDS	UAGGUUUGUUUAUUUUGGGACG	::.::::.:::.:::.::::	UUUCUCAAAGUAAGCAAGCCUA	Cleavage
		PMIRen_Osa-miR1862h	Os02t0115650-00	Hypothetical protein.	3.5	6.613	519	540	3pUTR	UAGGUUUGUUUAUUUUGGGACG	:::::::.::::::::.:	UAUCCCAAAGUAAACAAAUCGC	Cleavage
		PMIRen_Osa-miR1862h	Os02t0176100-03	Similar to predicted protein.	4.5	12.145	3413	3434	CDS	UAGGUUUGUUUAUUUUGGGACG	:::::.:::::::.:. : :::	CGUCCUAAAAUAAGCGCAACUA	Cleavage
		PMIRen_Osa-miR1862h	Os02t0188201-01	Conserved hypothetical protein.	2.5	13.606	854	875	3pUTR	UAGGUUUGUUUAUUUUGGGACG	: ::::.::: :::::::.:::	CAUCCCGAAAAAAACAAAUCUA	Cleavage
		PMIRen_Osa-miR1862h	Os02t0589600-01	Hypothetical conserved gene.	2.5	10.246	1090	1111	5pUTR	UAGGUUUGUUUAUUUUGGGACG	::::::::::::: :::::	UAUCCCAAAAUAAACCAACCUC	Cleavage
		PMIRen_Osa-miR1862h	Os02t0617100-01	Conserved hypothetical protein.	4	6.732	1041	1062	CDS	UAGGUUUGUUUAUUUUGGGACG	::::.:::::::::. :::.:	CGUCUCAAAAUAAAUCAACUUC	Cleavage
		PMIRen_Osa-miR1862h	Os02t0633100-01	Hypothetical conserved gene.	3.5	10.298	458	479	3pUTR	UAGGUUUGUUUAUUUUGGGACG	: :::::.::::::::::.:	CUUCCCAGAAUAAACAAAUCAU	Cleavage
		PMIRen_Osa-miR1862h	Os02t0633100-02	B-block binding subunit of TFIIIC domain containing protein.	3.5	10.298	720	741	3pUTR	UAGGUUUGUUUAUUUUGGGACG	: :::::.::::::::::.:	CUUCCCAGAAUAAACAAAUCAU	Cleavage
		PMIRen_Osa-miR1862h	Os02t0713500-00	F-box domain, cyclin-like domain containing protein.	4.5	15.278	696	717	3pUTR	UAGGUUUGUUUAUUUUGGGACG	:::.....::::: :::::.::	CGUUUUGGAAUAAUCAAACUUA	Cleavage
		PMIRen_Osa-miR1862h	Os02t0778200-01	Isoleucyl-tRNA synthetase domain containing protein.	4	20.128	2200	2221	CDS	UAGGUUUGUUUAUUUUGGGACG	::..:::.::.:.::::.::	GGUUUCAAGAUGAGCAAAUCUC	Cleavage
		PMIRen_Osa-miR1862h	Os02t0778200-02	Similar to predicted protein.	4	16.019	55	76	3pUTR	UAGGUUUGUUUAUUUUGGGACG	::..:::.::.:.::::.::	GGUUUCAAGAUGAGCAAAUCUC	Cleavage
		PMIRen_Osa-miR1862h	Os03t0109700-02	Similar to Cyclin delta-3.	4	17.474	1198	1219	5pUTR	UAGGUUUGUUUAUUUUGGGACG	::::..::: :::::::..:.	GGUCCUGAAACAAACAAAUUUG	Cleavage
		PMIRen_Osa-miR1862h	Os03t0797300-01	Similar to benzoxazinless1.	3.5	13.856	451	472	CDS	UAGGUUUGUUUAUUUUGGGACG	:::::.:.::::::. ::.:::	CGUCCUAGAAUAAAUUAAUCUA	Cleavage
		PMIRen_Osa-miR1862h	Os04t0512250-01	Hypothetical gene.	3	19.733	2392	2413	5pUTR	UAGGUUUGUUUAUUUUGGGACG	: ::..::::::::.::::.:	CAUCUUAAAAUAAAUAAACUUU	Cleavage
		PMIRen_Osa-miR1862h	Os04t0586500-01	Malectin-like carbohydrate-binding domain domain containing protein.	3.5	20.656	1642	1663	CDS	UAGGUUUGUUUAUUUUGGGACG	:::: ::::::::::..:: :	GGUCCAAAAAUAAACAGGCCAA	Cleavage
		PMIRen_Osa-miR1862h	Os05t0143550-01	Similar to Blast and wounding induced mitogen-activated protein kinase.	3.5	9.583	998	1019	5pUTR	UAGGUUUGUUUAUUUUGGGACG	::::::::::::::: ::..:	CGUCCCAAAAUAAACUAAUUUU	Cleavage
		PMIRen_Osa-miR1862h	Os05t0143550-01	Similar to Blast and wounding induced mitogen-activated protein kinase.	4.5	14.738	1034	1055	5pUTR	UAGGUUUGUUUAUUUUGGGACG	::.: ::::::.: ::..::	UAUCUCUAAAUAAGCUAAUUUA	Cleavage
		PMIRen_Osa-miR1862h	Os05t0215000-04	BURP domain containing protein.	3	9.886	1121	1142	5pUTR	UAGGUUUGUUUAUUUUGGGACG	.:::::::::::::: :::.:	UGUCCCAAAAUAAACCAACUUC	Cleavage
		PMIRen_Osa-miR1862h	Os05t0215000-04	BURP domain containing protein.	4	14.188	1085	1106	5pUTR	UAGGUUUGUUUAUUUUGGGACG	::::.::::::: :::.::	UAUCCCGAAAUAAAACAACUUA	Cleavage
		PMIRen_Osa-miR1862h	Os05t0564350-00	Hypothetical protein.	3.5	13.918	1110	1131	5pUTR	UAGGUUUGUUUAUUUUGGGACG	::.:::.:::.::::::.: :	GGUUCCAGAAUGAACAAAUCCA	Cleavage
		PMIRen_Osa-miR1862h	Os06t0108900-01	Similar to H0613A10.3 protein.	3	11.369	1079	1100	5pUTR	UAGGUUUGUUUAUUUUGGGACG	:...:::: :::::::::::	UUUUUUAAAAAAAACAAACCUA	Cleavage
		PMIRen_Osa-miR1862h	Os06t0257200-01	Similar to Signal recognition particle 9 kDa protein.	2	11.153	1307	1328	5pUTR	UAGGUUUGUUUAUUUUGGGACG	::: :::.:::::.::::::	UUUCCAAAAGUAAACGAACCUA	Cleavage
		PMIRen_Osa-miR1862h	Os06t0257200-01	Similar to Signal recognition particle 9 kDa protein.	4	7.399	1355	1376	5pUTR	UAGGUUUGUUUAUUUUGGGACG	::: :::. ::::.:::.::	UUUCCAAAAGCAAACGAACUUA	Cleavage
		PMIRen_Osa-miR1862h	Os06t0559600-01	Hypothetical conserved gene.	3.5	12.929	3598	3619	5pUTR	UAGGUUUGUUUAUUUUGGGACG	:::::::::::::. .:.::.	AGUCCCAAAAUAAAUUGAUCUG	Cleavage
		PMIRen_Osa-miR1862h	Os08t0177000-01	Hypothetical protein.	4	5.345	1282	1304	5pUTR	UAGGUUUGUUU-AUUUUGGGACG	.::: :::::: :::::::::::	UGUCACAAAAUCAAACAAACCUA	Translation
		PMIRen_Osa-miR1862h	Os09t0366500-01	Conserved hypothetical protein.	4.5	14.101	865	887	3pUTR	UAGGUUUG-UUUAUUUUGGGACG	:::::::::::::: :::.:.:.	CGUCCCAAAAUAAAGCAAGCUUG	Cleavage
		PMIRen_Osa-miR1862h	Os09t0384601-01	Hypothetical gene.	2.5	16.514	2567	2588	5pUTR	UAGGUUUGUUUAUUUUGGGACG	:::...::::::::.:::.:::	CGUUUUAAAAUAAAUAAAUCUA	Cleavage
		PMIRen_Osa-miR1862h	Os10t0558900-01	2OG-Fe (II) oxygenase family protein, Regulation of the secondary cell wall formation in leaves, Modulation of leaf rolling	2.5	17.594	989	1010	5pUTR	UAGGUUUGUUUAUUUUGGGACG	: :::.::::::::.:::: ::	CAUCCUAAAAUAAAUAAACAUA	Cleavage
		PMIRen_Osa-miR1862h	Os11t0104050-01	Preprotein translocase Sec, Sec61-beta subunit, eukarya domain containing protein.	3.5	13.407	467	488	5pUTR	UAGGUUUGUUUAUUUUGGGACG	.:: . ::.:::.:::::::::	UGUAUGAAGAUAGACAAACCUA	Cleavage
		PMIRen_Osa-miR1862h	Os11t0209600-01	Cyclin-like F-box domain containing protein.	3	7.861	1738	1759	5pUTR	UAGGUUUGUUUAUUUUGGGACG	:::::::::: : :::::::	UAUCCCAAAAUAUAAAAACCUA	Translation
		PMIRen_Osa-miR1862h	Os11t0446000-01	Conserved hypothetical protein.	5	20.253	386	407	3pUTR	UAGGUUUGUUUAUUUUGGGACG	:::.:.::::::::: ::: :	CGUUCUAAAAUAAACUAACAUC	Cleavage
		PMIRen_Osa-miR1862h	Os11t0599466-01	Hypothetical gene.	4.5	10.312	2530	2551	5pUTR	UAGGUUUGUUUAUUUUGGGACG	::::::::::::.: :::::	CGUCCCAAAAUAGAGCAACCUU	Cleavage
		PMIRen_Osa-miR1862h	Os11t0679000-00	von Willebrand factor, type A domain containing protein.	4.5	7.102	1719	1740	3pUTR	UAGGUUUGUUUAUUUUGGGACG	::::.::::::: :..::: ::	CGUCUCAAAAUAUAUGAACAUA	Translation
		PMIRen_Osa-miR1862h	Os12t0115300-01	Plant lipid transfer protein and hydrophobic protein, helical domain containing protein.	3	2.84	797	818	5pUTR	UAGGUUUGUUUAUUUUGGGACG	::::::: :: :::.:::::::	CGUCCCAUAAAAAAUAAACCUA	Cleavage
		PMIRen_Osa-miR1862h	Os12t0122400-01	Hypothetical conserved gene.	3	12.011	2217	2238	5pUTR	UAGGUUUGUUUAUUUUGGGACG	:::::::::::.. :::.::	AAUCCCAAAAUAAGUUAACUUA	Cleavage
		PMIRen_Osa-miR1862h	Os12t0163600-01	Pentatricopeptide repeat protein, Organellar RNA editing	4	18.802	2089	2110	3pUTR	UAGGUUUGUUUAUUUUGGGACG	::::.:::::: : .::::::	AGUCCUAAAAUAUAAGAACCUA	Translation
		PMIRen_Osa-miR1862h	Os12t0583801-01	Conserved hypothetical protein.	4	19.834	1678	1698	5pUTR	UAGGUUUGUUUAUUUUGGGACG	.::::::::: ::::.::.:::	UGUCCCAAAA-AAACGAAUCUA	Cleavage
		miRBase_osa-miR1850.1	Os01t0193900-02	Hypothetical conserved gene.	4	13.852	1620	1640	5pUTR	UGGAAAGUUGGGAGAUUGGGG	::: :.:::::::.::: ::.	CCCGAGUCUCCCAGCUUCCCG	Cleavage
		miRBase_osa-miR1850.1	Os01t0249300-01	Lg106-like family protein.	4	5.886	842	862	3pUTR	UGGAAAGUUGGGAGAUUGGGG	:..::: ::.::::::::.:	CUUCAAACUUCCAACUUUUCC	Cleavage
		miRBase_osa-miR1850.1	Os01t0249300-01	Lg106-like family protein.	4	3.764	886	906	3pUTR	UGGAAAGUUGGGAGAUUGGGG	: ::: ::.::::::::.:	ACACAAACUUCCAACUUUUCC	Cleavage
		miRBase_osa-miR1850.1	Os01t0787600-02	Similar to Protein S.	1.5	5.322	415	435	3pUTR	UGGAAAGUUGGGAGAUUGGGG	::::: .:::::::::::::	ACCCAAAUUCCCAACUUUCCA	Cleavage
		miRBase_osa-miR1850.1	Os01t0799050-00	Hypothetical protein.	2.5	11.382	165	185	5pUTR	UGGAAAGUUGGGAGAUUGGGG	: :::: ::.::::::::::	GCGCAAUAUCUCAACUUUCCA	Cleavage
		miRBase_osa-miR1850.1	Os01t0835000-01	Similar to predicted protein.	4	15.467	100	120	5pUTR	UGGAAAGUUGGGAGAUUGGGG	:.:::::.:::::::: :::	CUCCAAUUUCCCAACUCCCCA	Cleavage
		miRBase_osa-miR1850.1	Os02t0141201-01	Conserved hypothetical protein.	3	5.284	371	391	3pUTR	UGGAAAGUUGGGAGAUUGGGG	..:.:. ::.:::::::::::	UUCUAGACUUCCAACUUUCCA	Cleavage
		miRBase_osa-miR1850.1	Os02t0145500-02	Conserved hypothetical protein.	3	1.987	985	1005	5pUTR	UGGAAAGUUGGGAGAUUGGGG	:.:. : ::::::::::::::	CUCUCAACUCCCAACUUUCCA	Cleavage
		miRBase_osa-miR1850.1	Os02t0145500-02	Conserved hypothetical protein.	4	2.959	1059	1079	5pUTR	UGGAAAGUUGGGAGAUUGGGG	..:::: :: ::::::::::	UUCCAAACUACCAACUUUCCC	Cleavage
		miRBase_osa-miR1850.1	Os02t0145500-02	Conserved hypothetical protein.	4.5	2.372	1774	1794	CDS	UGGAAAGUUGGGAGAUUGGGG	: ::: ::..:::::::.:	ACACAAACUUUCAACUUUUCC	Cleavage
		miRBase_osa-miR1850.1	Os02t0145500-02	Conserved hypothetical protein.	5	1.326	1039	1059	5pUTR	UGGAAAGUUGGGAGAUUGGGG	: .:: ::::.::::::..	ACAUAAACUCCUAACUUUUUU	Cleavage
		miRBase_osa-miR1850.1	Os02t0616100-01	Similar to protein binding protein.	4.5	11.816	432	452	3pUTR	UGGAAAGUUGGGAGAUUGGGG	::::.::::. :: .::::::	CCCCGAUCUUGCACUUUUCCA	Translation
		miRBase_osa-miR1850.1	Os02t0616100-04	Similar to protein binding protein.	4.5	11.816	426	446	3pUTR	UGGAAAGUUGGGAGAUUGGGG	::::.::::. :: .::::::	CCCCGAUCUUGCACUUUUCCA	Translation
		miRBase_osa-miR1850.1	Os02t0616100-06	Similar to protein binding protein.	4.5	11.816	169	189	3pUTR	UGGAAAGUUGGGAGAUUGGGG	::::.::::. :: .::::::	CCCCGAUCUUGCACUUUUCCA	Translation
		miRBase_osa-miR1850.1	Os02t0690200-01	Conserved hypothetical protein.	4	13.041	330	350	CDS	UGGAAAGUUGGGAGAUUGGGG	.:.::::::::.: :::::.	UCUCAAUCUCCUACCUUUCUC	Cleavage
		miRBase_osa-miR1850.1	Os02t0711300-01	Heat shock protein Hsp20 domain containing protein.	3	12.003	719	739	3pUTR	UGGAAAGUUGGGAGAUUGGGG	..:.:: ::.:.:::::::::	UUCUAAACUUCUAACUUUCCA	Cleavage
		miRBase_osa-miR1850.1	Os03t0324200-02	Similar to cDNA clone:J033123C05, full insert sequence.	3.5	13.927	1258	1278	5pUTR	UGGAAAGUUGGGAGAUUGGGG	.::...:::::...:::::.:	UCCUGGUCUCCUGGCUUUCUA	Cleavage
		miRBase_osa-miR1850.1	Os03t0324300-06	Similar to cDNA clone:J033123C05, full insert sequence.	3.5	13.927	1258	1278	5pUTR	UGGAAAGUUGGGAGAUUGGGG	.::...:::::...:::::.:	UCCUGGUCUCCUGGCUUUCUA	Cleavage
		miRBase_osa-miR1850.1	Os03t0680600-00	Ankyrin repeat domain containing protein.	3.5	17.001	513	533	3pUTR	UGGAAAGUUGGGAGAUUGGGG	:::.::: ::::::::: .::	CCCUAAUAUCCCAACUUGUCA	Cleavage
		miRBase_osa-miR1850.1	Os03t0796400-01	EMSY N-terminal domain containing protein.	4.5	15.111	924	944	3pUTR	UGGAAAGUUGGGAGAUUGGGG	:.::::::::.:..::: ::	CUCCAAUCUCUCGGCUUCCCU	Cleavage
		miRBase_osa-miR1850.1	Os04t0111500-02	Similar to OSIGBa0127D24.4 protein.	3	18.385	281	301	5pUTR	UGGAAAGUUGGGAGAUUGGGG	.: .::::::::::.:::::	UCAUAAUCUCCCAAUUUUCCC	Cleavage
		miRBase_osa-miR1850.1	Os04t0397800-01	Conserved hypothetical protein.	3.5	6.368	536	556	3pUTR	UGGAAAGUUGGGAGAUUGGGG	..:::: ::.:: ::::::::	UUCCAAACUUCCUACUUUCCA	Cleavage
		miRBase_osa-miR1850.1	Os04t0397800-01	Conserved hypothetical protein.	4.5	5.72	665	685	3pUTR	UGGAAAGUUGGGAGAUUGGGG	..::: ::.::::::::..	AUUCAAACUUCCAACUUUUUU	Cleavage
		miRBase_osa-miR1850.1	Os04t0397800-01	Conserved hypothetical protein.	4.5	21.029	710	730	3pUTR	UGGAAAGUUGGGAGAUUGGGG	: .:: ::.::::::::.:	ACAUAAACUUCCAACUUUUCC	Cleavage
		miRBase_osa-miR1850.1	Os04t0397800-02	Conserved hypothetical protein.	3.5	6.368	503	523	3pUTR	UGGAAAGUUGGGAGAUUGGGG	..:::: ::.:: ::::::::	UUCCAAACUUCCUACUUUCCA	Cleavage
		miRBase_osa-miR1850.1	Os04t0397800-02	Conserved hypothetical protein.	4.5	5.72	632	652	3pUTR	UGGAAAGUUGGGAGAUUGGGG	..::: ::.::::::::..	AUUCAAACUUCCAACUUUUUU	Cleavage
		miRBase_osa-miR1850.1	Os04t0397800-02	Conserved hypothetical protein.	4.5	21.029	677	697	3pUTR	UGGAAAGUUGGGAGAUUGGGG	: .:: ::.::::::::.:	ACAUAAACUUCCAACUUUUCC	Cleavage
		miRBase_osa-miR1850.1	Os04t0421900-01	Similar to H0525E10.11 protein.	3.5	14.03	3745	3765	3pUTR	UGGAAAGUUGGGAGAUUGGGG	::.:: :::.::.:.::::.:	CCUCACUCUUCCGAUUUUCUA	Cleavage
		miRBase_osa-miR1850.1	Os04t0488100-01	A member of the Rad21/Rec8 family, Regulation of cell division and growth	4	10.616	719	739	3pUTR	UGGAAAGUUGGGAGAUUGGGG	::..::::.:::::::::	ACCUGAUCUUCCAACUUUCAC	Cleavage
		miRBase_osa-miR1850.1	Os04t0543100-01	Hypothetical gene.	2.5	3.708	413	433	3pUTR	UGGAAAGUUGGGAGAUUGGGG	..:::: ::.::::::::.::	UUCCAAACUUCCAACUUUUCA	Cleavage
		miRBase_osa-miR1850.1	Os04t0662850-00	Hypothetical protein.	3	19.141	123	143	3pUTR	UGGAAAGUUGGGAGAUUGGGG	:::::: ::::::..::::..	CCCCAAGCUCCCAGUUUUCUG	Cleavage
		miRBase_osa-miR1850.1	Os05t0532300-00	Similar to F-box protein.	3.5	17.372	768	788	3pUTR	UGGAAAGUUGGGAGAUUGGGG	.:: :::::..:::: :::::	UCCAAAUCUUUCAACCUUCCA	Cleavage
		miRBase_osa-miR1850.1	Os06t0113950-02	Similar to RuBisCO large subunit-binding protein subunit beta.	1.5	4.159	2467	2487	5pUTR	UGGAAAGUUGGGAGAUUGGGG	:::::: ::.:::::::::::	CCCCAAACUUCCAACUUUCCA	Cleavage
		miRBase_osa-miR1850.1	Os06t0113950-02	Similar to RuBisCO large subunit-binding protein subunit beta.	4	0.877	2537	2557	5pUTR	UGGAAAGUUGGGAGAUUGGGG	..:::: :: ::::::::::	UUCCAAACUACCAACUUUCCC	Cleavage
		miRBase_osa-miR1850.1	Os06t0113950-02	Similar to RuBisCO large subunit-binding protein subunit beta.	4.5	1.492	2516	2536	5pUTR	UGGAAAGUUGGGAGAUUGGGG	: .:: :::::::::::..	ACAUAAACUCCCAACUUUUUU	Cleavage
		miRBase_osa-miR1850.1	Os06t0575100-01	Conserved hypothetical protein.	3.5	5.124	1089	1109	5pUTR	UGGAAAGUUGGGAGAUUGGGG	:..::: ::..:::::::.::	CUUCAAACUUUCAACUUUUCA	Cleavage
		miRBase_osa-miR1850.1	Os06t0629362-01	Conserved hypothetical protein.	2	8.747	696	716	3pUTR	UGGAAAGUUGGGAGAUUGGGG	::.::: ::.:::::::::::	CCUCAAACUUCCAACUUUCCA	Cleavage
		miRBase_osa-miR1850.1	Os06t0629362-01	Conserved hypothetical protein.	3	2.156	770	790	3pUTR	UGGAAAGUUGGGAGAUUGGGG	..:.:: :::::::::::::	UUCUAAACUCCCAACUUUCCC	Cleavage
		miRBase_osa-miR1850.1	Os06t0637400-01	Conserved hypothetical protein.	3.5	6.44	438	458	5pUTR	UGGAAAGUUGGGAGAUUGGGG	.:.::. ::..:::.::::::	UCUCAGACUUUCAAUUUUCCA	Cleavage
		miRBase_osa-miR1850.1	Os06t0706400-01	PTR/NRT1 (peptide transporter/nitrate transporter 1) family protein, Nitrogen utilization efficiency, growth and grain yield	3	2.92	476	496	5pUTR	UGGAAAGUUGGGAGAUUGGGG	...::: ::.:.:::::::::	UUUCAAACUUCUAACUUUCCA	Cleavage
		miRBase_osa-miR1850.1	Os06t0730600-01	Peptidase S9A, prolyl oligopeptidase family protein.	3.5	9.193	2389	2409	3pUTR	UGGAAAGUUGGGAGAUUGGGG	:...:: ::.::::::::::.	CUUUAAACUUCCAACUUUCCG	Cleavage
		miRBase_osa-miR1850.1	Os06t0730600-01	Peptidase S9A, prolyl oligopeptidase family protein.	4.5	4.68	2431	2451	3pUTR	UGGAAAGUUGGGAGAUUGGGG	: ::: ::..:::::::.:	ACACAAACUUUCAACUUUUCU	Cleavage
		miRBase_osa-miR1850.1	Os07t0223766-01	Hypothetical conserved gene.	4	3.931	435	455	3pUTR	UGGAAAGUUGGGAGAUUGGGG	:..::: ::.::::::::.:	CUUCAAACUUCCAACUUUUCC	Cleavage
		miRBase_osa-miR1850.1	Os07t0223766-01	Hypothetical conserved gene.	4	4.614	477	497	3pUTR	UGGAAAGUUGGGAGAUUGGGG	: ::: ::.::::::::.:	ACACAAACUUCCAACUUUUCC	Cleavage
		miRBase_osa-miR1850.1	Os07t0585300-01	Similar to H0815C01.6 protein.	4	7.038	196	216	5pUTR	UGGAAAGUUGGGAGAUUGGGG	:..::: ::.::::::::.:	CUUCAAACUUCCAACUUUUCC	Cleavage
		miRBase_osa-miR1850.1	Os07t0585300-01	Similar to H0815C01.6 protein.	4	1.076	240	260	5pUTR	UGGAAAGUUGGGAGAUUGGGG	: ::: ::.::::::::.:	ACACAAACUUCCAACUUUUCC	Cleavage
		miRBase_osa-miR1850.1	Os07t0600400-01	WD40/YVTN repeat-like domain containing protein.	4	12.692	1123	1143	5pUTR	UGGAAAGUUGGGAGAUUGGGG	:.:::::.:..::..:::::	CUCCAAUUUUUCAGUUUUCCU	Cleavage
		miRBase_osa-miR1850.1	Os07t0686900-01	Similar to Alpha-L-arabinofuranosidase C-terminus family protein, expressed.	3.5	19.847	1006	1026	5pUTR	UGGAAAGUUGGGAGAUUGGGG	::.::::.::..:: ::::::	CCUCAAUUUCUUAAGUUUCCA	Cleavage
		miRBase_osa-miR1850.1	Os08t0141700-02	Pectinesterase inhibitor domain containing protein.	3	6.111	702	722	3pUTR	UGGAAAGUUGGGAGAUUGGGG	::.:: .:::::::::::::	CCUCAUAUUCCCAACUUUCCA	Cleavage
		miRBase_osa-miR1850.1	Os08t0162066-01	Conserved hypothetical protein.	2.5	5.356	1852	1872	5pUTR	UGGAAAGUUGGGAGAUUGGGG	..:::: ::.:.:::::::::	UUCCAAACUUCUAACUUUCCA	Cleavage
		miRBase_osa-miR1850.1	Os09t0414600-01	Conserved hypothetical protein.	2.5	4.49	575	595	3pUTR	UGGAAAGUUGGGAGAUUGGGG	:::. ::::..::::::::::	CCCUCAUCUUUCAACUUUCCA	Cleavage
		miRBase_osa-miR1850.1	Os09t0414600-01	Conserved hypothetical protein.	5	7.888	871	891	3pUTR	UGGAAAGUUGGGAGAUUGGGG	:.:.:: ::..:::::::..	CUCUAAACUUUCAACUUUUUU	Cleavage
		miRBase_osa-miR1850.1	Os10t0181900-01	Similar to OSIGBa0153E02-OSIGBa0093I20.19 protein.	4	5.261	2786	2806	5pUTR	UGGAAAGUUGGGAGAUUGGGG	:..::: ::.::::::::.:	CUUCAAACUUCCAACUUUUCC	Cleavage
		miRBase_osa-miR1850.1	Os10t0181900-01	Similar to OSIGBa0153E02-OSIGBa0093I20.19 protein.	4.5	2.938	2830	2850	5pUTR	UGGAAAGUUGGGAGAUUGGGG	: ::: ::..:::::::.:	ACACAAACUUUCAACUUUUCC	Cleavage
		miRBase_osa-miR1850.1	Os11t0136800-02	Similar to Dual specificity protein phosphatase 19 (EC 3.1.3.48) (EC 3.1.3.16) (Stress-activated protein kinase pathway-regulating phosphatase 1) (Protein phosphatase SKRP1). Splice isoform 2.	3.5	20.473	1053	1073	5pUTR	UGGAAAGUUGGGAGAUUGGGG	:::::. ::.:::: ::::::	CCCCAGCCUUCCAAAUUUCCA	Cleavage
		miRBase_osa-miR1850.1	Os12t0122400-01	Hypothetical conserved gene.	1.5	3.459	2653	2673	5pUTR	UGGAAAGUUGGGAGAUUGGGG	:::::: ::.:::::::::::	CCCCAAACUUCCAACUUUCCA	Cleavage
		miRBase_osa-miR1850.1	Os12t0122400-01	Hypothetical conserved gene.	3.5	0.964	2729	2749	5pUTR	UGGAAAGUUGGGAGAUUGGGG	...::: :::::::::::.:	UUUCAAACUCCCAACUUUUCC	Cleavage
		miRBase_osa-miR1850.1	Os12t0122400-01	Hypothetical conserved gene.	4	6.899	2785	2805	5pUTR	UGGAAAGUUGGGAGAUUGGGG	:::::: ::.:.::::::..	CCCCAAACUUCUAACUUUUUU	Cleavage
		miRBase_osa-miR1850.1	Os12t0122400-01	Hypothetical conserved gene.	4.5	1.638	2747	2767	5pUTR	UGGAAAGUUGGGAGAUUGGGG	:::: ::.::::::::..	UCCCAAACUUCCAACUUUUUU	Cleavage
		miRBase_osa-miR1850.1	Os12t0133700-00	Similar to Dual specificity protein phosphatase 19 (EC 3.1.3.48) (EC 3.1.3.16) (Stress-activated protein kinase pathway-regulating phosphatase 1) (Protein phosphatase SKRP1). Splice isoform 2.	3.5	18.512	1156	1176	5pUTR	UGGAAAGUUGGGAGAUUGGGG	:::::. ::.:::: ::::::	CCCCAGCCUUCCAAAUUUCCA	Cleavage
	Down-regulated	PMIRen_Osa-miR166m	Os01t0909600-01	Integrase, catalytic core domain containing protein.	5	15.325	231	250	5pUTR	UCGGACCAGGCUUCAUUCCC	::.: ::::::::::::	CGGGAAGAAGCCUGGUCCAG	Cleavage
		PMIRen_Osa-miR166m	Os02t0219200-01	Similar to Beta-galactosidase precursor (EC 3.2.1.23) (Lactase) (Acid beta- galactosidase) (Exo-(1-->4)-beta-D-galactanase).	4.5	21.688	95	114	3pUTR	UCGGACCAGGCUUCAUUCCC	::: :::.:::::: :::.	UGGACUGAGGCCUGGACCGG	Cleavage
		PMIRen_Osa-miR166m	Os02t0465500-01	Exonuclease domain containing protein.	4.5	14.885	165	184	5pUTR	UCGGACCAGGCUUCAUUCCC	::::: ::::..:::: ::	GGGAAAGAAGUUUGGUGCGU	Cleavage
		PMIRen_Osa-miR166m	Os02t0550600-01	Plant neutral invertase family protein.	3.5	19.429	1812	1831	CDS	UCGGACCAGGCUUCAUUCCC	:: ::::::::::: :..::	GGCAAUGAAGCCUGUUUUGA	Cleavage
		PMIRen_Osa-miR166m	Os02t0622400-01	Glycolipid transfer protein, GLTP domain containing protein.	4.5	16.231	585	604	CDS	UCGGACCAGGCUUCAUUCCC	:: ::::::::.:: ::: :	GGCAAUGAAGCUUGCUCCUA	Cleavage
		PMIRen_Osa-miR166m	Os02t0806700-01	Similar to Retroelement pol polyprotein-like.	5	19.996	774	793	3pUTR	UCGGACCAGGCUUCAUUCCC	:::::::::::::: :.	CACAAUGAAGCCUGGUCAGG	Cleavage
		PMIRen_Osa-miR166m	Os03t0109400-02	Class III homeodomain-leucine zipper (HD-ZIP III) protein, Transcriptional activator, Initiation of lateral floral meristems	2	22.598	974	993	3pUTR	UCGGACCAGGCUUCAUUCCC	::.:::::::::::::::.	UGGGAUGAAGCCUGGUCCGG	Cleavage
		PMIRen_Osa-miR166m	Os03t0568800-01	Protein kinase, core domain containing protein.	5	23.742	2158	2177	5pUTR	UCGGACCAGGCUUCAUUCCC	:::.::::::.::: : ::	CGGAGUGAAGCUUGGGCAGA	Cleavage
		PMIRen_Osa-miR166m	Os03t0568800-02	Protein kinase, core domain containing protein.	5	23.742	2085	2104	CDS	UCGGACCAGGCUUCAUUCCC	:::.::::::.::: : ::	CGGAGUGAAGCUUGGGCAGA	Cleavage
		PMIRen_Osa-miR166m	Os03t0599800-01	Reversibly glycosylated polypeptide.	5	21.147	878	897	5pUTR	UCGGACCAGGCUUCAUUCCC	::::.::::: :::: :.:	GGGAGUGAAGACUGGACUGC	Translation
		PMIRen_Osa-miR166m	Os03t0640800-01	Class III homeodomain Leu zipper (HD-Zip III) family member, Control of plant type architecture and leaf development	2	21.231	956	975	3pUTR	UCGGACCAGGCUUCAUUCCC	::.:::::::::::::::.	UGGGAUGAAGCCUGGUCCGG	Cleavage
		PMIRen_Osa-miR166m	Os03t0645000-00	Similar to Expansin-B12.	4	20.602	441	460	3pUTR	UCGGACCAGGCUUCAUUCCC	:: ::::::::.:: ::.:.	GGUAAUGAAGCUUGCUCUGG	Cleavage
		PMIRen_Osa-miR166m	Os03t0651201-01	Hypothetical protein.	2.5	20.17	1246	1265	5pUTR	UCGGACCAGGCUUCAUUCCC	::::::::::::: :::::	AGGAAUGAAGCCUGAUCCGA	Cleavage
		PMIRen_Osa-miR166m	Os03t0779000-01	Protein of unknown function DUF295 family protein.	5	21.445	588	607	3pUTR	UCGGACCAGGCUUCAUUCCC	:::.:::.: :::: ::::	GGGGAUGGAUCCUGAUCCGC	Translation
		PMIRen_Osa-miR166m	Os03t0779000-02	Protein of unknown function DUF295 family protein.	5	21.445	563	582	3pUTR	UCGGACCAGGCUUCAUUCCC	:::.:::.: :::: ::::	GGGGAUGGAUCCUGAUCCGC	Translation
		PMIRen_Osa-miR166m	Os03t0803500-01	Similar to Prolyl 4-hydroxylase alpha-1 subunit-like protein.	5	16.071	564	583	CDS	UCGGACCAGGCUUCAUUCCC	:.::::: :.:::::.::	AAGGAUGAAACUUGGUCUGA	Translation
		PMIRen_Osa-miR166m	Os04t0298501-00	Conserved hypothetical protein.	3	24.586	1498	1517	3pUTR	UCGGACCAGGCUUCAUUCCC	:::.::::::::::::::	GGGGAUGAAGCCUGGUCCCU	Cleavage
		PMIRen_Osa-miR166m	Os04t0551300-01	Similar to Growth regulator like protein.	4	24.398	178	197	3pUTR	UCGGACCAGGCUUCAUUCCC	:::.: :::::::: ::::	GGGGAGGAAGCCUGAUCCGU	Cleavage
		PMIRen_Osa-miR166m	Os04t0691900-01	Chaperonin Cpn60/TCP-1 family protein.	4	20.134	3779	3798	CDS	UCGGACCAGGCUUCAUUCCC	:: :.::::::.:: ::.::	GGAAGUGAAGCUUGAUCUGA	Cleavage
		PMIRen_Osa-miR166m	Os05t0417100-01	Chloroplast-targeted Deg protease protein, Chloroplast development and maintenance of PSII function under high temperatures	4	19.268	1128	1147	5pUTR	UCGGACCAGGCUUCAUUCCC	::.:::::::::: :..::	UGGGAUGAAGCCUGAUUUGA	Cleavage
		PMIRen_Osa-miR166m	Os06t0190950-00	Similar to H0418A01.5 protein.	5	19.711	509	528	5pUTR	UCGGACCAGGCUUCAUUCCC	:::.::::.: .::::.: :	GGGGAUGAGGGUUGGUUCAA	Translation
		PMIRen_Osa-miR166m	Os06t0364850-01	Hypothetical conserved gene.	4	18.916	2706	2725	3pUTR	UCGGACCAGGCUUCAUUCCC	::: .::.::::::: :.::	GGGCGUGGAGCCUGGACUGA	Cleavage
		PMIRen_Osa-miR166m	Os06t0639600-01	Similar to Elongator component.	4.5	22.634	314	333	3pUTR	UCGGACCAGGCUUCAUUCCC	:::.: ::::.:::::: :	AGGAGUCAAGCUUGGUCCUA	Cleavage
		PMIRen_Osa-miR166m	Os08t0447200-01	SGT1 family protein.	3.5	24.931	1710	1729	CDS	UCGGACCAGGCUUCAUUCCC	:: ::::::::: :::..::	GGCAAUGAAGCCGGGUUUGA	Cleavage
		PMIRen_Osa-miR166m	Os10t0480200-01	Similar to Rolled leaf1.	2	19.736	922	941	3pUTR	UCGGACCAGGCUUCAUUCCC	::.:::::::::::::::.	UGGGAUGAAGCCUGGUCCGG	Cleavage
		PMIRen_Osa-miR166m	Os10t0480200-02	Similar to Rolled leaf1.	2	19.736	695	714	3pUTR	UCGGACCAGGCUUCAUUCCC	::.:::::::::::::::.	UGGGAUGAAGCCUGGUCCGG	Cleavage
		PMIRen_Osa-miR166m	Os12t0612700-01	Class III homeodomain-leucine zipper (HD-Zip III) protein, Age-dependent leaf senescence	2	20.46	874	893	3pUTR	UCGGACCAGGCUUCAUUCCC	::.:::::::::::::::.	UGGGAUGAAGCCUGGUCCGG	Cleavage
		miRBase_osa-miR166b-5p	Os01t0211600-01	Cytochrome P450 family protein.	5	23.856	860	879	3pUTR	GGAAUGUUGUCUGGCUCGGGG	:::::::::.:::: :.:::	CCCCGAGCCGGACA-CGUUCG	Cleavage
		miRBase_osa-miR166b-5p	Os01t0220900-01	Hypothetical conserved gene.	3	9.53	1265	1285	5pUTR	GGAAUGUUGUCUGGCUCGGGG	:::.:::::: :.::::::.:	CCCUGAGCCAUAUAACAUUUC	Translation
		miRBase_osa-miR166b-5p	Os01t0827200-01	Phox-like domain containing protein.	4.5	19.531	706	726	3pUTR	GGAAUGUUGUCUGGCUCGGGG	:.:::::: .:..::::::	GACUGAGCCAAGCGGCAUUCC	Translation
		miRBase_osa-miR166b-5p	Os02t0590200-01	Lecithin:cholesterol/phospholipid:diacylglycerol acyltransferase domain containing protein.	4	17.596	801	821	3pUTR	GGAAUGUUGUCUGGCUCGGGG	:.:::.:::: ::.:.::::.	CUCCGGGCCAAACGAUAUUCU	Translation
		miRBase_osa-miR166b-5p	Os02t0604800-00	Putative cyclin-F1-3.	4	23.671	555	575	3pUTR	GGAAUGUUGUCUGGCUCGGGG	::::::.:.:::.::.: :.	ACCCGAGUCGGACGACGUGCU	Cleavage
		miRBase_osa-miR166b-5p	Os02t0769200-01	Similar to erwinia induced protein 1.	4	24.578	801	821	CDS	GGAAUGUUGUCUGGCUCGGGG	: ::: :::.:.:.::::::.	CGCCGCGCCGGGCGACAUUCU	Cleavage
		miRBase_osa-miR166b-5p	Os02t0787200-01	Serine/threonine protein kinase-related domain containing protein.	4.5	17.366	1866	1886	5pUTR	GGAAUGUUGUCUGGCUCGGGG	::.: ::::.:.:::::: :.	CCUCAAGCCGGGCAACAUCCU	Cleavage
		miRBase_osa-miR166b-5p	Os03t0227800-03	Similar to cDNA clone:001-042-G02, full insert sequence.	4	5.204	336	356	5pUTR	GGAAUGUUGUCUGGCUCGGGG	.::: ::.:: :.::.:::::	UCCCUAGUCACAUAAUAUUCC	Translation
		miRBase_osa-miR166b-5p	Os03t0655600-01	MULE transposase, conserved domain domain containing protein.	4.5	16.159	1544	1564	5pUTR	GGAAUGUUGUCUGGCUCGGGG	:::::: :.::.:: :.::.:	CCCCGAACUAGGCACCGUUUC	Cleavage
		miRBase_osa-miR166b-5p	Os03t0655600-02	MULE transposase, conserved domain domain containing protein.	4.5	16.159	1405	1425	5pUTR	GGAAUGUUGUCUGGCUCGGGG	:::::: :.::.:: :.::.:	CCCCGAACUAGGCACCGUUUC	Cleavage
		miRBase_osa-miR166b-5p	Os03t0663800-01	Globulin 1 (Fragment).	5	16.278	52	73	CDS	GGAAUGUUG-UCUGGCUCGGGG	::::::::::: ::::. :::	ACCCGAGCCAGAGCAACGAUCC	Cleavage
		miRBase_osa-miR166b-5p	Os03t0727000-02	Knotted1-like homeobox protein, Shoot apical meristem maintenance, Embryogenesis	4	7.056	422	442	3pUTR	GGAAUGUUGUCUGGCUCGGGG	.: ::::::::: :: :::::	UCGCGAGCCAGAGAAAAUUCC	Cleavage
		miRBase_osa-miR166b-5p	Os04t0455900-01	Protein of unknown function DUF1692 domain containing protein.	4.5	24.765	110	129	5pUTR	GGAAUGUUGUCUGGCUCGGGG	:::::: ::.:: ::::::::	CCCCGAACCGGA-AACAUUCC	Cleavage
		miRBase_osa-miR166b-5p	Os04t0551700-01	PAP fibrillin family protein.	5	21.941	1881	1901	CDS	GGAAUGUUGUCUGGCUCGGGG	:::.:.::::::: :::::	CCCUGGGCCAGACUACAUUGU	Cleavage
		miRBase_osa-miR166b-5p	Os05t0210500-00	Timeless protein domain containing protein.	4.5	14.662	3486	3506	3pUTR	GGAAUGUUGUCUGGCUCGGGG	::.::::.:::.:::.::	GCCUGAGCUAGAUAACGUUGA	Cleavage
		miRBase_osa-miR166b-5p	Os05t0551000-01	Iron-binding haemerythrin RING ubiquitin ligase, Iron-binding sensor, Regulation of iron acquisition	3.5	24.364	806	826	3pUTR	GGAAUGUUGUCUGGCUCGGGG	..:.:. :::::.::::::.:	UUCUGGCCCAGAUAACAUUUC	Cleavage
		miRBase_osa-miR166b-5p	Os06t0483500-02	Similar to H0124B04.15 protein.	3.5	23.027	3005	3025	CDS	GGAAUGUUGUCUGGCUCGGGG	::::: . :::.::::::::	GCCCGAUUAAGAUAACAUUCC	Cleavage
		miRBase_osa-miR166b-5p	Os07t0160000-00	Similar to Ubiquitin carboxyl-terminal hydrolase.	4.5	24.895	712	732	3pUTR	GGAAUGUUGUCUGGCUCGGGG	:.: ::::.::: ::.::::.	CUCAGAGCUAGAGAAUAUUCU	Cleavage
		miRBase_osa-miR166b-5p	Os09t0500100-01	Cyclin-like F-box domain containing protein.	4.5	10.908	1741	1761	3pUTR	GGAAUGUUGUCUGGCUCGGGG	.:..:::..::.:.:::::.	UCUUGAGUUAGGCGACAUUUA	Cleavage
		miRBase_osa-miR166b-5p	Os10t0378300-01	Similar to Truncated copper-binding protein CUTA.	5	11.056	736	756	3pUTR	GGAAUGUUGUCUGGCUCGGGG	:::..::::.:::::.:	UGUGGAGUUAGACGACAUUUC	Cleavage
		miRBase_osa-miR166b-5p	Os10t0407500-00	Similar to exonuclease.	2.5	19.007	1165	1185	5pUTR	GGAAUGUUGUCUGGCUCGGGG	::.:::::::::..::.::.:	CCUCGAGCCAGAUGACGUUUC	Cleavage
		miRBase_osa-miR166b-5p	Os10t0548300-01	Protein kinase, catalytic domain domain containing protein.	4	21.132	1370	1390	5pUTR	GGAAUGUUGUCUGGCUCGGGG	::.: ::::::.:::::: :.	CCUCAAGCCAGGCAACAUCCU	Cleavage
		miRBase_osa-miR166b-5p	Os10t0548300-02	Similar to cDNA clone:J013005D18, full insert sequence.	4	21.132	992	1012	5pUTR	GGAAUGUUGUCUGGCUCGGGG	::.: ::::::.:::::: :.	CCUCAAGCCAGGCAACAUCCU	Cleavage
		miRBase_osa-miR166b-5p	Os12t0163200-01	Uncharacterised protein family UPF0120 domain containing protein.	3.5	14.439	867	887	3pUTR	GGAAUGUUGUCUGGCUCGGGG	..:::: :::::::::::..	UUCCGAAGCAGACAACAUUUU	Cleavage
		miRBase_osa-miR166b-5p	Os12t0432000-00	Similar to Protein kinase domain containing protein.	4.5	24.993	480	500	3pUTR	GGAAUGUUGUCUGGCUCGGGG	::.: ::::.::::::.: :.	CCUCAAGCCGGACAACGUCCU	Cleavage
		miRBase_osa-miR166b-5p	Os12t0609800-01	WD40/YVTN repeat-like domain containing protein.	4	19.809	1434	1454	5pUTR	GGAAUGUUGUCUGGCUCGGGG	.:.:: ::..:::::.:::..	UCUCGUGCUGGACAAUAUUUU	Cleavage
		PMIRen_Osa-miR529a	Os01t0150950-00	Conserved hypothetical protein.	4	19.753	1416	1436	5pUTR	AGAAGAGAGAGAGUACAGCCU	::.::::.:.:::.:.::.	UGGUUGUAUUUUCUUUUUUUG	Cleavage
		PMIRen_Osa-miR529a	Os01t0647800-01	Conserved hypothetical protein.	4.5	14.439	403	423	5pUTR	AGAAGAGAGAGAGUACAGCCU	:::.::::::.:.:.:. :.:	AGGUUGUACUUUUUUUUAUUU	Cleavage
		PMIRen_Osa-miR529a	Os01t0693300-01	Similar to Lipid phosphate phosphatase 2 (EC 3.1.3.-) (AtLPP2) (Phosphatidic acid phosphatase 2) (AtPAP2) (Prenyl diphosphate phosphatase).	5	11.632	1996	2016	5pUTR	AGAAGAGAGAGAGUACAGCCU	.::.::::.:.:.:.::::	GGGUUGUAUUUUUUUUCUUGC	Cleavage
		PMIRen_Osa-miR529a	Os01t0880200-02	Similar to secondary cell wall-related glycosyltransferase family 8.	3	19.507	66	86	3pUTR	AGAAGAGAGAGAGUACAGCCU	: :.: ::::::::::.::::	AUGUUUUACUCUCUCUUUUCU	Cleavage
		PMIRen_Osa-miR529a	Os01t0922600-01	Similar to SBP-domain protein 4.	2.5	18.519	615	635	CDS	AGAAGAGAGAGAGUACAGCCU	::::.:::::::::::::	CAACUGUGCUCUCUCUCUUCU	Cleavage
		PMIRen_Osa-miR529a	Os02t0174100-01	Similar to Isoform 2 of Squamosa promoter-binding-like protein 4.	4.5	18.776	2216	2236	CDS	AGAAGAGAGAGAGUACAGCCU	::.:::::::::::::	UCAGCGUGCUCUCUCUCUUCU	Cleavage
		PMIRen_Osa-miR529a	Os02t0174100-02	SBP domain containing protein.	4.5	18.776	975	995	3pUTR	AGAAGAGAGAGAGUACAGCCU	::.:::::::::::::	UCAGCGUGCUCUCUCUCUUCU	Cleavage
		PMIRen_Osa-miR529a	Os02t0256100-01	Pectin lyase fold/virulence factor domain containing protein.	4.5	15.334	1609	1629	5pUTR	AGAAGAGAGAGAGUACAGCCU	:::.:::.::. ::.:.::.:	AGGUUGUGCUUGCUUUUUUUU	Translation
		PMIRen_Osa-miR529a	Os02t0256100-01	Pectin lyase fold/virulence factor domain containing protein.	5	22.317	185	205	5pUTR	AGAAGAGAGAGAGUACAGCCU	: .:: :::::::::::.	UGCUUGGCCUCUCUCUCUUUA	Cleavage
		PMIRen_Osa-miR529a	Os02t0256100-02	Pectin lyase fold/virulence factor domain containing protein.	4.5	15.334	1472	1492	3pUTR	AGAAGAGAGAGAGUACAGCCU	:::.:::.::. ::.:.::.:	AGGUUGUGCUUGCUUUUUUUU	Translation
		PMIRen_Osa-miR529a	Os02t0256100-02	Pectin lyase fold/virulence factor domain containing protein.	5	15.426	48	68	3pUTR	AGAAGAGAGAGAGUACAGCCU	: .:: :::::::::::.	UGCUUGGCCUCUCUCUCUUUA	Cleavage
		PMIRen_Osa-miR529a	Os02t0256100-03	Pectin lyase fold/virulence factor domain containing protein.	4.5	15.334	1379	1399	3pUTR	AGAAGAGAGAGAGUACAGCCU	:::.:::.::. ::.:.::.:	AGGUUGUGCUUGCUUUUUUUU	Translation
		PMIRen_Osa-miR529a	Os02t0269400-00	Hypothetical protein.	3.5	13.517	1852	1872	CDS	AGAAGAGAGAGAGUACAGCCU	::: :.::::::::::::	UAGCUUUGCUCUCUCUCUUCA	Cleavage
		PMIRen_Osa-miR529a	Os02t0445200-00	Similar to SLP16.	2	15.092	459	479	3pUTR	AGAAGAGAGAGAGUACAGCCU	: .:::.:::::::::::::	CGAUUGUGCUCUCUCUCUUCU	Cleavage
		PMIRen_Osa-miR529a	Os02t0697800-01	Similar to Secretory carrier-associated membrane protein 5.	3.5	19.047	589	609	3pUTR	AGAAGAGAGAGAGUACAGCCU	.: .::::::.: ::::::::	GGAUUGUACUUUGUCUCUUCU	Cleavage
		PMIRen_Osa-miR529a	Os03t0116400-01	Similar to Membrane protein.	4	13.804	1108	1128	3pUTR	AGAAGAGAGAGAGUACAGCCU	:::::::.:.:.::::.:	UCUCUGUACUUUUUUUCUUUU	Cleavage
		PMIRen_Osa-miR529a	Os03t0346800-00	Similar to metal tolerance protein.	3.5	11.366	1557	1577	3pUTR	AGAAGAGAGAGAGUACAGCCU	::::::: .:.:.:.::::.:	AGGCUGUUUUUUUUUUCUUUU	Cleavage
		PMIRen_Osa-miR529a	Os04t0583500-02	Similar to Expansin-A10.	3.5	11.507	991	1011	5pUTR	AGAAGAGAGAGAGUACAGCCU	::: :.::::::::::::	UAGCUUUGCUCUCUCUCUUCA	Cleavage
		PMIRen_Osa-miR529a	Os04t0607600-01	High-affinity K+ transporter (HKT) family protein, Na+ exclusion from leaf blade upon salt stress	3.5	15.274	1646	1666	5pUTR	AGAAGAGAGAGAGUACAGCCU	: : ::::::::.:::::::	AAGAUGUACUCUUUCUCUUCC	Cleavage
		PMIRen_Osa-miR529a	Os05t0145500-00	Hypothetical protein.	4	12.605	780	800	3pUTR	AGAAGAGAGAGAGUACAGCCU	:: ::::.. .::::::::::	AGCCUGUGUCUUCUCUCUUCU	Cleavage
		PMIRen_Osa-miR529a	Os05t0228400-01	Atypical basic helix-loop-helix transcription factor, "Regulation of plant height, internode elongation, and panicle exsertion", Regulation of GA biosynthesis	3.5	10.969	79	99	3pUTR	AGAAGAGAGAGAGUACAGCCU	::::: :::::::::: ::	CAGCUGUCCUCUCUCUCUCCU	Cleavage
		PMIRen_Osa-miR529a	Os05t0228400-01	Atypical basic helix-loop-helix transcription factor, "Regulation of plant height, internode elongation, and panicle exsertion", Regulation of GA biosynthesis	5	4.002	1	21	5pUTR	AGAAGAGAGAGAGUACAGCCU	:::: ::. ::.:.::::::	AGGCCCUAUGCUUUUUCUUCU	Cleavage
		PMIRen_Osa-miR529a	Os05t0397300-03	Hypothetical conserved gene.	3.5	13.713	1999	2019	CDS	AGAAGAGAGAGAGUACAGCCU	::: :.::::::::::::	UAGCUUUGCUCUCUCUCUUCA	Cleavage
		PMIRen_Osa-miR529a	Os06t0663500-00	SBP domain containing protein.	4.5	19.271	744	764	3pUTR	AGAAGAGAGAGAGUACAGCCU	::.:::::::::::::	UCAGCGUGCUCUCUCUCUUCU	Cleavage
		PMIRen_Osa-miR529a	Os06t0703500-01	Similar to SBP-domain protein 5 (Fragment).	2.5	23.3	1682	1701	5pUTR	AGAAGAGAGAGAGUACAGCCU	::: ::.:::::::::::::	CGGC-GUGCUCUCUCUCUUCU	Cleavage
		PMIRen_Osa-miR529a	Os06t0703500-02	Similar to SBP-domain protein 5 (Fragment).	2.5	23.3	2014	2033	5pUTR	AGAAGAGAGAGAGUACAGCCU	::: ::.:::::::::::::	CGGC-GUGCUCUCUCUCUUCU	Cleavage
		PMIRen_Osa-miR529a	Os06t0703500-03	Similar to Squamosa promoter-binding-like protein 12.	2.5	23.3	1081	1100	CDS	AGAAGAGAGAGAGUACAGCCU	::: ::.:::::::::::::	CGGC-GUGCUCUCUCUCUUCU	Cleavage
		PMIRen_Osa-miR529a	Os07t0187200-01	FAD linked oxidase, N-terminal domain containing protein.	3.5	20.262	1297	1317	CDS	AGAAGAGAGAGAGUACAGCCU	::: ::: .:.:.::::::::	AGGGUGUCUUUUUUCUCUUCU	Cleavage
		PMIRen_Osa-miR529a	Os07t0222700-01	Conserved hypothetical protein.	3.5	19.614	1753	1773	5pUTR	AGAAGAGAGAGAGUACAGCCU	:: ::: :.:.::::::::.:	AGACUGAAUUUUCUCUCUUUU	Cleavage
		PMIRen_Osa-miR529a	Os07t0417766-01	Hypothetical conserved gene.	4	14.645	2056	2076	5pUTR	AGAAGAGAGAGAGUACAGCCU	::::: ::.:.::: ::::.:	AGGCUUUAUUUUCUAUCUUUU	Cleavage
		PMIRen_Osa-miR529a	Os07t0571300-01	Hypothetical protein.	4	24.956	408	428	5pUTR	AGAAGAGAGAGAGUACAGCCU	:::::::.::. .:.::::.:	AGGCUGUGCUUCUUUUCUUUU	Translation
		PMIRen_Osa-miR529a	Os07t0609550-01	Hypothetical conserved gene.	3.5	18.834	1009	1029	5pUTR	AGAAGAGAGAGAGUACAGCCU	:::::::.:.:. ::.::::	UGGCUGUAUUUUUCCUUUUCU	Cleavage
		PMIRen_Osa-miR529a	Os08t0438400-01	Similar to ZF-HD homeobox protein.	3.5	9.444	1151	1170	3pUTR	AGAAGAGAGAGAGUACAGCCU	:::.::: ::::.:::.::::	AGGUUGU-CUCUUUCUUUUCU	Cleavage
		PMIRen_Osa-miR529a	Os08t0509600-01	Squamosa promter-binding-like transcription activator, Regulation of branching in panicles and vegetative shoots, Semidominant regulator of plant architecture	1.5	21.803	987	1007	5pUTR	AGAAGAGAGAGAGUACAGCCU	:::::.:::::::::::::	GAGCUGUGCUCUCUCUCUUCU	Cleavage
		PMIRen_Osa-miR529a	Os08t0518900-01	Chitinase (EC 3.2.1.14).	3.5	23.767	1205	1225	5pUTR	AGAAGAGAGAGAGUACAGCCU	:: :::::::::: ::.::.:	AGUCUGUACUCUCCCUUUUUU	Cleavage
		PMIRen_Osa-miR529a	Os08t0528700-01	Conserved hypothetical protein.	3.5	15.411	1942	1962	5pUTR	AGAAGAGAGAGAGUACAGCCU	:: .: ::::::::::.::.:	AGAUUCUACUCUCUCUUUUUU	Cleavage
		PMIRen_Osa-miR529a	Os08t0531000-01	Nucleotide pyrophosphatase/phosphodiesterase, Negative effect on plant growth and starch accumulation	3.5	18.129	2012	2032	5pUTR	AGAAGAGAGAGAGUACAGCCU	.::.: ::.:.:.:.::::::	GGGUUUUAUUUUUUUUCUUCU	Cleavage
		PMIRen_Osa-miR529a	Os08t0531000-02	Similar to Nucleotide pyrophosphatase/phosphodiesterase (Fragments).	3.5	18.129	1185	1205	3pUTR	AGAAGAGAGAGAGUACAGCCU	.::.: ::.:.:.:.::::::	GGGUUUUAUUUUUUUUCUUCU	Cleavage
		PMIRen_Osa-miR529a	Os08t0531600-01	Transcription factor, Positive regulator of cell proliferation, Control of grain size, shape and quality	2	18.854	1049	1069	5pUTR	AGAAGAGAGAGAGUACAGCCU	: .:::.:::::::::::::	CGAUUGUGCUCUCUCUCUUCU	Cleavage
		PMIRen_Osa-miR529a	Os08t0556400-02	Hypothetical conserved gene.	3	15.277	426	446	5pUTR	AGAAGAGAGAGAGUACAGCCU	:::::::: :.::::::::	GCGCUGUACUAUUUCUCUUCU	Translation
		PMIRen_Osa-miR529a	Os09t0491532-01	Similar to Squamosa-promoter binding protein 2.	1.5	19.996	670	690	5pUTR	AGAAGAGAGAGAGUACAGCCU	:::::.:::::::::::::	CAGCUGUGCUCUCUCUCUUCU	Cleavage
		PMIRen_Osa-miR529a	Os10t0372100-01	Conserved hypothetical protein.	4	15.701	1840	1860	5pUTR	AGAAGAGAGAGAGUACAGCCU	::::::.::::::::.:	AUAAUGUACUUUCUCUCUUUU	Cleavage
		PMIRen_Osa-miR529a	Os10t0496900-01	Similar to Protochlorophyllide reductase B, chloroplastic.	4	20.367	2516	2536	5pUTR	AGAAGAGAGAGAGUACAGCCU	:::::.::::. .::::::	UUGCUGUGCUCUUCUUCUUCU	Cleavage
		PMIRen_Osa-miR529a	Os10t0496900-02	NADPH: protochlorophyllide oxidoreductase, Chlorophyll synthesis	4	20.367	1330	1350	5pUTR	AGAAGAGAGAGAGUACAGCCU	:::::.::::. .::::::	UUGCUGUGCUCUUCUUCUUCU	Cleavage
		PMIRen_Osa-miR529a	Os12t0406200-01	Similar to 40S ribosomal protein S3a (CYC07 protein).	4	13.472	1057	1077	CDS	AGAAGAGAGAGAGUACAGCCU	:: .:::.::.:::.:.::.:	AGUUUGUGCUUUCUUUUUUUU	Cleavage
		PMIRen_Osa-miR529a	Os12t0568800-01	Similar to predicted protein.	4	22.696	2808	2828	3pUTR	AGAAGAGAGAGAGUACAGCCU	.::::::.:::.::::.:	CAUUUGUACUUUCUUUCUUUU	Cleavage
		PMIRen_Osa-miR529a	Os12t0568800-02	Similar to predicted protein.	4	22.696	2075	2095	3pUTR	AGAAGAGAGAGAGUACAGCCU	.::::::.:::.::::.:	CAUUUGUACUUUCUUUCUUUU	Cleavage
		miRBase_osa-miR5493	Os01t0135600-01	Conserved hypothetical protein.	4.5	22.583	127	147	5pUTR	AGCCGGGCUCGGUCGCGCGUG	::::::::.::: : :::::	CACGCGCGGCCGUGGCCGGCG	Cleavage
		miRBase_osa-miR5493	Os02t0186900-01	Cytochrome P450 family protein.	4	24.451	479	499	5pUTR	AGCCGGGCUCGGUCGCGCGUG	:::: :.::::::.::::	UCCGCGAGGCCGAGCUCGGCC	Cleavage
		miRBase_osa-miR5493	Os02t0611000-02	Conserved hypothetical protein.	4	22.803	864	884	3pUTR	AGCCGGGCUCGGUCGCGCGUG	:: :::::.:: .:.::::::	CAAGCGCGGCCUGGUCCGGCU	Translation
		miRBase_osa-miR5493	Os04t0664400-01	Auxin response factor 1.	5	17.02	225	245	5pUTR	AGCCGGGCUCGGUCGCGCGUG	:.::.::: :::.:::. :::	CGCGUGCGUCCGGGCCUAGCU	Cleavage
		miRBase_osa-miR5493	Os04t0664400-02	Auxin response factor, Transcriptional factor, Transcriptional regulation of plant height and leaf angle	5	17.009	79	99	3pUTR	AGCCGGGCUCGGUCGCGCGUG	:.::.::: :::.:::. :::	CGCGUGCGUCCGGGCCUAGCU	Cleavage
		miRBase_osa-miR5493	Os07t0598800-00	Hypothetical conserved gene.	4.5	22.02	167	187	5pUTR	AGCCGGGCUCGGUCGCGCGUG	: :::::::.:: :::: :::	CCCGCGCGAUCGCGCCCAGCU	Cleavage
		miRBase_osa-miR5493	Os08t0461300-01	Cyclin-like F-box domain containing protein.	5	15.774	341	361	5pUTR	AGCCGGGCUCGGUCGCGCGUG	:::::::::::: ::.::.	CACGCGCGACCGCUCCUGGUC	Cleavage
		miRBase_osa-miR5493	Os08t0515000-00	Sulfotransferase domain domain containing protein.	3.5	19.574	458	478	3pUTR	AGCCGGGCUCGGUCGCGCGUG	:.::.:. .::::::.:::::	CGCGUGUCGCCGAGCUCGGCU	Cleavage
		miRBase_osa-miR5493	Os10t0113100-01	Aldo/keto reductase family protein.	3	23.252	146	166	5pUTR	AGCCGGGCUCGGUCGCGCGUG	::::: :.:::::.:::::	UCCGCGCCAUCGAGCUCGGCU	Cleavage
		miRBase_osa-miR5493	Os10t0113100-02	Similar to cDNA clone:J033143K18, full insert sequence.	3	23.252	99	119	3pUTR	AGCCGGGCUCGGUCGCGCGUG	::::: :.:::::.:::::	UCCGCGCCAUCGAGCUCGGCU	Cleavage
