# Supplementary material for: Identification of Genes and MicroRNAs Affecting Pre-harvest Sprouting in Rice (Oryza sativa L.) by Transcriptome and Small RNAome Analyses
Source: Front Plant Sci. 2021 Aug 6;12:727302. doi: 10.3389/fpls.2021.727302 (PMC8377729; doi:10.3389/fpls.2021.727302)
Supplement: Supplementary file 1 [file Data_Sheet_1.zip › Supplementary Table S17.XLSX]

## Sheet: Table S17
Supplementary Table S17. Target prediction results of differentially expressed microRNAs in embryo GJ45
DEMs		microRNA	Target ID	Gene annotation	Expectation	UPE	Target_start	Target_end	Target_locus	Aligned microRNA seq.(5'-3')	Pairing with Target (5'-3' to target)	Aligned Target seq.(5'-3')	Predicted Inhibition Mechanism
Embryo GJ45	Up-regulated	miRBase_osa-miR2055	Os01t0323600-01	S-adenosyl-l-methionine synthetase, Essential for histone H3K4me3 and DNA methylation, Regulation of gene expression related to flowering	3.5	22.785	1303	1323	5pUTR	UUUCCUUGGGAAGGUGGUUUC	:::. ::.:::::..:::::.	GAAGGCAUCUUCCUGAGGAAG	Cleavage
		miRBase_osa-miR2055	Os01t0805800-01	DNA-directed RNA polymerase, RPB5 subunit domain containing protein.	4	22.623	827	847	3pUTR	UUUCCUUGGGAAGGUGGUUUC	::::.::. ::.:.:::::.:	GAAAUCAUAUUUCUAAGGAGA	Cleavage
		miRBase_osa-miR2055	Os01t0805800-02	DNA-directed RNA polymerase, RPB5 subunit domain containing protein.	4	22.623	786	806	3pUTR	UUUCCUUGGGAAGGUGGUUUC	::::.::. ::.:.:::::.:	GAAAUCAUAUUUCUAAGGAGA	Cleavage
		miRBase_osa-miR2055	Os01t0871200-01	Zinc finger, C2H2-type domain containing protein.	3	19.277	1406	1426	5pUTR	UUUCCUUGGGAAGGUGGUUUC	:.:::.::::::.:::: :::	GGAACUACCUUCUCAAGAAAA	Cleavage
		miRBase_osa-miR2055	Os01t0871200-02	Zinc finger, C2H2-type domain containing protein.	3	19.277	1337	1357	CDS	UUUCCUUGGGAAGGUGGUUUC	:.:::.::::::.:::: :::	GGAACUACCUUCUCAAGAAAA	Cleavage
		miRBase_osa-miR2055	Os01t0871200-03	Zinc finger, C2H2-type domain containing protein.	3	19.277	3146	3166	CDS	UUUCCUUGGGAAGGUGGUUUC	:.:::.::::::.:::: :::	GGAACUACCUUCUCAAGAAAA	Cleavage
		miRBase_osa-miR2055	Os01t0871200-04	Zinc finger, C2H2-type domain containing protein.	3	19.277	1481	1501	5pUTR	UUUCCUUGGGAAGGUGGUUUC	:.:::.::::::.:::: :::	GGAACUACCUUCUCAAGAAAA	Cleavage
		miRBase_osa-miR2055	Os02t0301800-01	NB-ARC domain containing protein.	3.5	20.907	931	951	3pUTR	UUUCCUUGGGAAGGUGGUUUC	:::::.::: ::::::: ::	UAAACCGCCUGCCCAAGGUAA	Translation
		miRBase_osa-miR2055	Os02t0301800-02	NB-ARC domain containing protein.	3.5	20.907	212	232	5pUTR	UUUCCUUGGGAAGGUGGUUUC	:::::.::: ::::::: ::	UAAACCGCCUGCCCAAGGUAA	Translation
		miRBase_osa-miR2055	Os02t0628200-01	Protein of unknown function DUF250 domain containing protein.	3.5	17.928	536	556	3pUTR	UUUCCUUGGGAAGGUGGUUUC	::.::::.::::..:: ::::	GAGACCAUCUUCUUAAAGAAA	Cleavage
		miRBase_osa-miR2055	Os02t0628200-02	Similar to Integral membrane protein like.	3.5	17.928	287	307	CDS	UUUCCUUGGGAAGGUGGUUUC	::.::::.::::..:: ::::	GAGACCAUCUUCUUAAAGAAA	Cleavage
		miRBase_osa-miR2055	Os02t0806350-00	Hypothetical protein.	3.5	8.387	385	405	5pUTR	UUUCCUUGGGAAGGUGGUUUC	:::.::.:::...::::..:	AAAAUCAUCUUUUUAAGGGGA	Cleavage
		miRBase_osa-miR2055	Os02t0822500-01	Similar to Junctophilin-2 (Junctophilin type 2) (JP-2).	4.5	23.132	1763	1783	5pUTR	UUUCCUUGGGAAGGUGGUUUC	:.:...:.::::.: ::::::	GGAGUUAUCUUCUCCAGGAAA	Cleavage
		miRBase_osa-miR2055	Os02t0822500-04	Hypothetical conserved gene.	4.5	23.131	1281	1301	CDS	UUUCCUUGGGAAGGUGGUUUC	:.:...:.::::.: ::::::	GGAGUUAUCUUCUCCAGGAAA	Cleavage
		miRBase_osa-miR2055	Os02t0822500-05	Similar to phosphatidylinositol-4-phosphate 5-kinase 9.	4.5	23.132	1242	1262	CDS	UUUCCUUGGGAAGGUGGUUUC	:.:...:.::::.: ::::::	GGAGUUAUCUUCUCCAGGAAA	Cleavage
		miRBase_osa-miR2055	Os03t0163400-00	Hypothetical conserved gene.	4	24.315	17	37	3pUTR	UUUCCUUGGGAAGGUGGUUUC	:::::.::.: ::::: ::::	GAAACUACUUCCCCAACGAAA	Translation
		miRBase_osa-miR2055	Os03t0205400-00	Similar to XPG I-region family protein, expressed.	3.5	20.821	3270	3290	5pUTR	UUUCCUUGGGAAGGUGGUUUC	.:::::..::::...::::.	AGAACCAUUUUCCUGGGGAAG	Cleavage
		miRBase_osa-miR2055	Os03t0283850-00	Hypothetical protein.	4	17.908	898	918	3pUTR	UUUCCUUGGGAAGGUGGUUUC	.:::::.:::::: ::::.	CUGACCACUUUCCCAUGGAAG	Cleavage
		miRBase_osa-miR2055	Os03t0790700-01	Aldehyde oxidase-2.	4	20.226	3667	3687	5pUTR	UUUCCUUGGGAAGGUGGUUUC	::::::::: :::..::::.	GAAACCACCAUCCUGAGGAGC	Cleavage
		miRBase_osa-miR2055	Os03t0790900-01	Similar to Aldehyde oxidase-2.	4	20.226	3779	3799	CDS	UUUCCUUGGGAAGGUGGUUUC	::::::::: :::..::::.	GAAACCACCAUCCUGAGGAGC	Cleavage
		miRBase_osa-miR2055	Os03t0790900-02	Similar to aldehyde oxidase-2.	4	20.226	2890	2910	CDS	UUUCCUUGGGAAGGUGGUUUC	::::::::: :::..::::.	GAAACCACCAUCCUGAGGAGC	Cleavage
		miRBase_osa-miR2055	Os03t0790900-03	Similar to aldehyde oxidase-2.	4	20.226	530	550	3pUTR	UUUCCUUGGGAAGGUGGUUUC	::::::::: :::..::::.	GAAACCACCAUCCUGAGGAGC	Cleavage
		miRBase_osa-miR2055	Os03t0790900-04	Similar to Aldehyde oxidase-2.	4	20.226	2498	2518	CDS	UUUCCUUGGGAAGGUGGUUUC	::::::::: :::..::::.	GAAACCACCAUCCUGAGGAGC	Cleavage
		miRBase_osa-miR2055	Os03t0798101-00	Similar to Aldehyde oxidase.	4.5	15.968	227	247	3pUTR	UUUCCUUGGGAAGGUGGUUUC	: ::::::: :::.:::::.	GCAACCACCAUCCUAAGGAGC	Cleavage
		miRBase_osa-miR2055	Os04t0173300-03	Conserved hypothetical protein.	3.5	20.822	2898	2918	5pUTR	UUUCCUUGGGAAGGUGGUUUC	.::::.::::::::::.:	GCUGCCACUUUCCCAAGGAGA	Cleavage
		miRBase_osa-miR2055	Os04t0192775-00	Methyl-CpG DNA binding domain containing protein.	4.5	17.949	202	222	CDS	UUUCCUUGGGAAGGUGGUUUC	:.::::::.::: ::: :::.	GGAACCACUUUCACAACGAAG	Cleavage
		miRBase_osa-miR2055	Os04t0337000-01	Peptidase aspartic, catalytic domain containing protein.	4	13.349	2469	2489	CDS	UUUCCUUGGGAAGGUGGUUUC	::::. ::.::.:.::::::	GAAAUGACUUUUCUAAGGAAU	Cleavage
		miRBase_osa-miR2055	Os04t0629300-02	DEAD-like helicase, N-terminal domain containing protein.	2.5	18.333	2579	2599	5pUTR	UUUCCUUGGGAAGGUGGUUUC	:::: : :::::.:::::::	CAAACAAACUUCCUAAGGAAA	Cleavage
		miRBase_osa-miR2055	Os04t0635800-01	Acyl-CoA N-acyltransferase domain containing protein.	4.5	17.98	758	777	3pUTR	UUUCCUUGGGAAGGUGGUUUC	::::.::. ::::.:::::::	GAAAUCAU-UUCCUAAGGAAA	Cleavage
		miRBase_osa-miR2055	Os05t0345900-00	Myb/SANT-like domain domain containing protein.	3	17.56	506	526	3pUTR	UUUCCUUGGGAAGGUGGUUUC	..::.:::::::..::::.:	CGGACUACCUUCCUGAGGAGA	Cleavage
		miRBase_osa-miR2055	Os05t0465250-00	Hypothetical protein.	4	20.151	1343	1363	5pUTR	UUUCCUUGGGAAGGUGGUUUC	::.: :::. ::::::::::.	GAGAACACUCUCCCAAGGAAG	Cleavage
		miRBase_osa-miR2055	Os05t0560400-00	Tubby family protein.	4.5	18.878	775	795	3pUTR	UUUCCUUGGGAAGGUGGUUUC	:.::::::. ::..::::::	GGAACCACUGUCUUAAGGAAC	Cleavage
		miRBase_osa-miR2055	Os05t0562300-01	Similar to DnaJ-like protein.	3.5	22.639	877	897	3pUTR	UUUCCUUGGGAAGGUGGUUUC	:.:.:::::::::.. ::::	AAGAUCACCUUCCCGGAGAAA	Cleavage
		miRBase_osa-miR2055	Os06t0101100-01	Nicotinamide N-methyltransferase, putative domain containing protein.	4	16.677	834	854	CDS	UUUCCUUGGGAAGGUGGUUUC	:::::::::::::::: ..:	GAAACCACCUUCCCAACCGGA	Cleavage
		miRBase_osa-miR2055	Os06t0128200-01	LMBR1-like conserved region domain containing protein.	4.5	14.554	1995	2015	5pUTR	UUUCCUUGGGAAGGUGGUUUC	::::::.:.:::.::: ::.	GAAACCGCUUUCUCAAAGAGC	Cleavage
		miRBase_osa-miR2055	Os06t0128200-02	Similar to predicted protein.	4.5	14.554	1599	1619	5pUTR	UUUCCUUGGGAAGGUGGUUUC	::::::.:.:::.::: ::.	GAAACCGCUUUCUCAAAGAGC	Cleavage
		miRBase_osa-miR2055	Os06t0262501-01	Hypothetical gene.	4.5	17.648	2713	2733	5pUTR	UUUCCUUGGGAAGGUGGUUUC	::.::::.:::.:::: :.:	GAGACCAUCUUUCCAAUGGAU	Cleavage
		miRBase_osa-miR2055	Os09t0570500-01	Zinc finger, RING-type domain containing protein.	3	21.614	348	368	3pUTR	UUUCCUUGGGAAGGUGGUUUC	:.:::.::::::.::::.:	AUAGCCAUCUUCCCGAGGAGA	Cleavage
		miRBase_osa-miR2055	Os10t0155700-00	Protein kinase, catalytic domain domain containing protein.	4	13.707	1205	1225	3pUTR	UUUCCUUGGGAAGGUGGUUUC	::::. ::::::.::: :.::	GAAAUAACCUUCUCAAUGGAA	Cleavage
		miRBase_osa-miR2055	Os10t0375400-00	Leucine-rich repeat domain containing protein.	4	17.504	320	340	3pUTR	UUUCCUUGGGAAGGUGGUUUC	::::: :::::.::.. ::::	GAAACAACCUUUCCGGUGAAA	Cleavage
		miRBase_osa-miR2055	Os10t0550750-00	Protein of unknown function DUF3527 domain containing protein.	4	14.907	1842	1862	3pUTR	UUUCCUUGGGAAGGUGGUUUC	:.:::.:::::..::.:: ::	GGAACUACCUUUUCAGGGUAA	Cleavage
		miRBase_osa-miR2055	Os11t0134900-01	Similar to Major facilitator superfamily antiporter.	4	21.278	1354	1374	5pUTR	UUUCCUUGGGAAGGUGGUUUC	:::.:: .:::::::.::.:	GAAGCCUUCUUCCCAGGGGAU	Cleavage
		miRBase_osa-miR2055	Os12t0114200-01	Hypothetical conserved gene.	3	14.9	299	319	3pUTR	UUUCCUUGGGAAGGUGGUUUC	::::::::::..:::: .::	AAAACCACCUUUUCAAGAGAA	Cleavage
		miRBase_osa-miR2055	Os12t0114200-01	Hypothetical conserved gene.	4.5	18.67	605	625	3pUTR	UUUCCUUGGGAAGGUGGUUUC	::.: ::.:::.:::::::	GAGAGGACUUUCUCAAGGAAU	Cleavage
		PMIRen_Osa-miR397b	Os01t0232700-01	Similar to Histidinol dehydrogenase, chloroplast precursor (EC 1.1.1.23) (HDH). Splice isoform 2.	4	16.802	367	388	5pUTR	UUGAGUGCAGCGUUGAUGAACC	::::. ::: :.:::::::.:	AGUUCGACAAGGUUGCACUCGA	Cleavage
		PMIRen_Osa-miR397b	Os01t0634500-00	Similar to Laccase-2.	2.5	13.923	597	618	3pUTR	UUGAGUGCAGCGUUGAUGAACC	:: :::::::::::::: ::::	GGAUCAUCAACGCUGCAGUCAA	Cleavage
		PMIRen_Osa-miR397b	Os01t0842400-01	Similar to Laccase (EC 1.10.3.2).	3	15.671	789	810	3pUTR	UUGAGUGCAGCGUUGAUGAACC	:::::::::: ::.:::::	GCCUCAUCAACGCCGCGCUCAA	Cleavage
		PMIRen_Osa-miR397b	Os01t0842500-01	Similar to Laccase (EC 1.10.3.2).	1.5	22.233	757	778	5pUTR	UUGAGUGCAGCGUUGAUGAACC	:: :::::::::::::.:::::	GGCUCAUCAACGCUGCGCUCAA	Cleavage
		PMIRen_Osa-miR397b	Os01t0850550-00	Similar to Laccase-6.	1.5	17.29	701	722	3pUTR	UUGAGUGCAGCGUUGAUGAACC	:: :::::::::::::.:::::	GGAUCAUCAACGCUGCGCUCAA	Cleavage
		PMIRen_Osa-miR397b	Os01t0850700-01	Similar to Laccase-7.	2.5	18.268	722	743	3pUTR	UUGAGUGCAGCGUUGAUGAACC	:: :::::::::::: ::::::	GGGUCAUCAACGCUGGACUCAA	Cleavage
		PMIRen_Osa-miR397b	Os01t0850700-02	Cupredoxin domain containing protein.	2.5	18.147	745	766	3pUTR	UUGAGUGCAGCGUUGAUGAACC	:: :::::::::::: ::::::	GGGUCAUCAACGCUGGACUCAA	Cleavage
		PMIRen_Osa-miR397b	Os01t0850800-00	Laccase-8.	2.5	19.305	662	683	3pUTR	UUGAGUGCAGCGUUGAUGAACC	:::::::::::::: ::::	GCAUCAUCAACGCUGCAGUCAA	Cleavage
		PMIRen_Osa-miR397b	Os02t0105600-00	Similar to OSIGBa0158F13.2 protein.	3.5	20.232	275	296	3pUTR	UUGAGUGCAGCGUUGAUGAACC	:.: ::::::::..:::::	CUGUUAGCAACGCUGUGCUCAA	Cleavage
		PMIRen_Osa-miR397b	Os02t0551100-01	Serine/threonine protein kinase, Dehydration-inducible SNF1-related protein kinase 2, Hyperosmotic stress response, Abscisic acid (ABA) signaling	3	20.257	572	593	3pUTR	UUGAGUGCAGCGUUGAUGAACC	:::::: .:::::::::::	AAGUCAUCACUGCUGCACUCAA	Cleavage
		PMIRen_Osa-miR397b	Os03t0160400-01	Similar to ACL098Cp.	5	16.461	2016	2037	5pUTR	UUGAGUGCAGCGUUGAUGAACC	:::::::.:.:::::: ::	AGUUCAUCGAUGCUGCAGUCUG	Cleavage
		PMIRen_Osa-miR397b	Os03t0273200-01	Similar to Laccase (EC 1.10.3.2).	2.5	17.447	769	790	5pUTR	UUGAGUGCAGCGUUGAUGAACC	:: : :::::::::::.:::::	GGCUGAUCAACGCUGCGCUCAA	Cleavage
		PMIRen_Osa-miR397b	Os03t0273200-02	Similar to Laccase (EC 1.10.3.2).	2.5	17.447	694	715	3pUTR	UUGAGUGCAGCGUUGAUGAACC	:: : :::::::::::.:::::	GGCUGAUCAACGCUGCGCUCAA	Cleavage
		PMIRen_Osa-miR397b	Os04t0636600-02	Mitochondrial inner membrane protein Mitofilin domain containing protein.	3.5	16.416	2062	2083	3pUTR	UUGAGUGCAGCGUUGAUGAACC	:::::::::.:. :.:.::::	UGUUCAUCAAUGUAGUAUUCAA	Cleavage
		PMIRen_Osa-miR397b	Os04t0639000-01	Conserved hypothetical protein.	3.5	17.332	299	320	CDS	UUGAGUGCAGCGUUGAUGAACC	: :::::::::::::: ::	AACUAAUCAACGCUGCACUGAA	Cleavage
		PMIRen_Osa-miR397b	Os05t0313500-01	Similar to oxidoreductase/ zinc ion binding protein.	5	18.717	1021	1042	5pUTR	UUGAGUGCAGCGUUGAUGAACC	:::::::::. :.: .:.::::	GGUUCAUCAGGGUUCUAUUCAA	Cleavage
		PMIRen_Osa-miR397b	Os05t0400600-01	ATP-binding cassette (ABC) transporter family protein, Modulation of cobalt (Co) and nickel (Ni) transport and homeostasis	5	13.301	911	932	3pUTR	UUGAGUGCAGCGUUGAUGAACC	:::::::.::. .::.:.:..:	GGUUCAUUAAUCUUGUAUUUGA	Translation
		PMIRen_Osa-miR397b	Os05t0458300-00	Similar to L-ascorbate oxidase.	4	22.494	765	786	3pUTR	UUGAGUGCAGCGUUGAUGAACC	:: : :::::::: ::.:::::	GGCUGAUCAACGCGGCGCUCAA	Cleavage
		PMIRen_Osa-miR397b	Os05t0458500-00	Similar to Laccase (EC 1.10.3.2).	1	17.731	677	698	3pUTR	UUGAGUGCAGCGUUGAUGAACC	:: :::::::::::::::::::	GGCUCAUCAACGCUGCACUCAA	Cleavage
		PMIRen_Osa-miR397b	Os05t0458600-01	Laccase-like protein, Sensitivity of plants to brassinosteroids	1	17.731	743	764	3pUTR	UUGAGUGCAGCGUUGAUGAACC	:: :::::::::::::::::::	GGCUCAUCAACGCUGCACUCAA	Cleavage
		PMIRen_Osa-miR397b	Os06t0542000-00	Conserved hypothetical protein.	4.5	16.677	1286	1307	5pUTR	UUGAGUGCAGCGUUGAUGAACC	::::: :::.::::.::::	CGUUCACCAAUGCUGUACUCUG	Cleavage
		PMIRen_Osa-miR397b	Os07t0101000-00	Cupredoxin domain containing protein.	3.5	11.023	698	719	3pUTR	UUGAGUGCAGCGUUGAUGAACC	::.::::::: ::.:::::	GCCUCGUCAACGCCGCGCUCAA	Cleavage
		PMIRen_Osa-miR397b	Os07t0197300-00	Disease resistance protein domain containing protein.	4.5	19.756	1095	1116	5pUTR	UUGAGUGCAGCGUUGAUGAACC	:::::::::.:: :.:.:...	UGUUCAUCAAUGCAGUAUUUGG	Cleavage
		PMIRen_Osa-miR397b	Os07t0568900-01	Conserved hypothetical protein.	3	6.947	420	441	CDS	UUGAGUGCAGCGUUGAUGAACC	:::: :::::.::...::::	UAUUCACCAACGUUGUGUUCAA	Cleavage
		PMIRen_Osa-miR397b	Os09t0537200-01	Conserved hypothetical protein.	4	14.871	1136	1157	5pUTR	UUGAGUGCAGCGUUGAUGAACC	:::::: ::.::::. .::::	AGUUCAUAAAUGCUGUUUUCAA	Cleavage
		PMIRen_Osa-miR397b	Os11t0108700-00	Similar to Laccase-23.	2	14.634	149	170	5pUTR	UUGAGUGCAGCGUUGAUGAACC	: ::::::::::: ::.:::::	GCUUCAUCAACGCCGCGCUCAA	Cleavage
		PMIRen_Osa-miR397b	Os11t0197400-01	Protein of unknown function DUF803 domain containing protein.	4	16.393	2584	2605	CDS	UUGAGUGCAGCGUUGAUGAACC	::::::..::::::::..	UAAUCAUCAGUGCUGCACUUGC	Cleavage
		PMIRen_Osa-miR397b	Os11t0641500-01	Cupredoxin domain containing protein.	5	16.609	762	783	5pUTR	UUGAGUGCAGCGUUGAUGAACC	:: :::::::: ::::::::	GGGUCAUCAACACUGCACUCUU	Translation
		PMIRen_Osa-miR397b	Os12t0108000-01	Similar to Laccase (Diphenol oxidase).	2	14.284	795	816	3pUTR	UUGAGUGCAGCGUUGAUGAACC	: ::::::::::: ::.:::::	GCUUCAUCAACGCCGCGCUCAA	Cleavage
		PMIRen_Osa-miR397b	Os12t0257600-00	Similar to Laccase-25.	3	23.294	675	696	3pUTR	UUGAGUGCAGCGUUGAUGAACC	:: :::::::::: ::.:::::	GGAUCAUCAACGCCGCGCUCAA	Cleavage
		PMIRen_Osa-miR397b	Os12t0258700-01	Cupredoxin domain containing protein.	1.5	12.914	745	766	3pUTR	UUGAGUGCAGCGUUGAUGAACC	:: :::::::::::::.:::::	GGAUCAUCAACGCUGCGCUCAA	Cleavage
		PMIRen_Osa-miR397b	Os12t0407300-01	Similar to intron maturase, type II family protein.	4.5	22.587	1550	1571	5pUTR	UUGAGUGCAGCGUUGAUGAACC	::::: :::.::::.::::	UGUUCACCAAUGCUGUACUCUG	Cleavage
		PMIRen_Osa-miR397b	Os12t0630700-01	Similar to NONA protein.	4	17.105	600	621	3pUTR	UUGAGUGCAGCGUUGAUGAACC	::::::..:.: :::.::.::	AGUUCAUUGAUGAUGCGCUUAA	Translation
		miRBase_osa-miR528-5p	Os01t0126900-01	Multicopper oxidase	3.5	15.308	58	79	3pUTR	UGGA-AGGGGCAUGCAGAGGAG	::::.::::::::::: ::::	AUCCUUUGCAUGCCCCUCUCCA	Cleavage
		miRBase_osa-miR528-5p	Os01t0127200-01	Multicopper oxidase, Maintenance of Pi homeostasis	3.5	12.852	41	62	5pUTR	UGGA-AGGGGCAUGCAGAGGAG	::::.::::::::::: ::::	AUCCUUUGCAUGCCCCUCUCCA	Cleavage
		miRBase_osa-miR528-5p	Os01t0536466-00	Conserved hypothetical protein.	3.5	23.203	363	383	3pUTR	UGGAAGGGGCAUGCAGAGGAG	.::::: : ::::..::::::	UUCCUCAGGAUGCUUCUUCCA	Cleavage
		miRBase_osa-miR528-5p	Os01t0583700-00	Similar to predicted protein.	3	18.749	3012	3032	3pUTR	UGGAAGGGGCAUGCAGAGGAG	::::::::..: .::::::::	CUCCUCUGUGUCUCCCUUCCA	Translation
		miRBase_osa-miR528-5p	Os01t0762000-01	ARF/SAR superfamily domain containing protein.	3.5	15.627	1397	1417	5pUTR	UGGAAGGGGCAUGCAGAGGAG	.::::.: :::::.::::.:	UUCCUUUUCAUGCUCCUUUCC	Cleavage
		miRBase_osa-miR528-5p	Os01t0843800-00	Similar to L-ascorbate oxidase.	3.5	15.086	176	196	3pUTR	UGGAAGGGGCAUGCAGAGGAG	:::::: ::::::: :::::	CUCCUCCGCAUGCCGCUUCCU	Cleavage
		miRBase_osa-miR528-5p	Os01t0924900-01	GTP-binding signal recognition particle SRP54, G-domain containing protein.	3.5	9.229	1914	1934	5pUTR	UGGAAGGGGCAUGCAGAGGAG	:.::.::: ::..:::::::	AUUCUUUGCCUGUUCCUUCCA	Cleavage
		miRBase_osa-miR528-5p	Os02t0768000-01	Conserved hypothetical protein.	3	17.061	313	333	3pUTR	UGGAAGGGGCAUGCAGAGGAG	:::::: :::::..:::::	GUCCUCUUCAUGCUUCUUCCU	Cleavage
		miRBase_osa-miR528-5p	Os03t0429000-01	Proteinase inhibitor I25, cystatin domain containing protein.	4	6.372	9	29	3pUTR	UGGAAGGGGCAUGCAGAGGAG	::.:::::: :::.::: :::	CUUCUCUGCUUGCUCCUCCCA	Cleavage
		miRBase_osa-miR528-5p	Os03t0429000-01	Proteinase inhibitor I25, cystatin domain containing protein.	5	7.713	548	568	3pUTR	UGGAAGGGGCAUGCAGAGGAG	::.: : .:::.:.::::..	AUCUUAUCUAUGUCUCUUCUG	Cleavage
		miRBase_osa-miR528-5p	Os03t0661900-01	Peptidase, trypsin-like serine and cysteine domain containing protein.	4.5	15.935	28	48	3pUTR	UGGAAGGGGCAUGCAGAGGAG	:::::::::: :.::. :::.	CUCCUCUGCAAGUCCUCUCCG	Translation
		miRBase_osa-miR528-5p	Os04t0132500-01	Protein kinase, core domain containing protein.	4.5	24.708	3513	3534	CDS	UGGAAGGGGC-AUGCAGAGGAG	:::::::::.: :::::::::	CUCCUCUGCGUCGCCCCUUCCC	Translation
		miRBase_osa-miR528-5p	Os04t0132500-02	Leucine-rich repeat receptor-like kinase, Cold tolerance	4.5	24.708	3229	3250	5pUTR	UGGAAGGGGC-AUGCAGAGGAG	:::::::::.: :::::::::	CUCCUCUGCGUCGCCCCUUCCC	Translation
		miRBase_osa-miR528-5p	Os04t0226400-01	Regulator of chromosome condensation/beta-lactamase-inhibitor protein II domain containing protein.	3.5	24.071	420	440	CDS	UGGAAGGGGCAUGCAGAGGAG	:.::::: .::..:::::::	GUUCUCUGAGUGUUCCUUCCA	Cleavage
		miRBase_osa-miR528-5p	Os04t0629200-01	Cupredoxin domain containing protein.	4	15.589	13	32	5pUTR	UGGAAGGGGCAUGCAGAGGAG	::.::::::: :::.::::::	CUUCUCUGCA-GCCUCUUCCA	Translation
		miRBase_osa-miR528-5p	Os06t0154200-01	F-box component of the SKP-Cullin-F box (SCF) E3 ubiquitin ligase complex, Strigolactone (SL) signal perception	2	9.118	2575	2595	3pUTR	UGGAAGGGGCAUGCAGAGGAG	.:::::::: ::::.::::::	UUCCUCUGCUUGCCUCUUCCA	Cleavage
		miRBase_osa-miR528-5p	Os06t0216700-01	Cupredoxin domain containing protein.	4.5	13.827	684	705	3pUTR	UGGAAGG-GGCAUGCAGAGGAG	.::.:::::::::: :::::..	UUCUUCUGCAUGCCACCUUCUG	Cleavage
		miRBase_osa-miR528-5p	Os06t0251900-00	Hypothetical protein.	3.5	10.015	804	824	3pUTR	UGGAAGGGGCAUGCAGAGGAG	::: ::::::: .::.:::::	CUCAUCUGCAUUUCCUUUCCA	Translation
		miRBase_osa-miR528-5p	Os06t0251900-00	Hypothetical protein.	5	15.943	424	444	3pUTR	UGGAAGGGGCAUGCAGAGGAG	:: :: ::::. :::::::	GCCCACUUCAUGUACCUUCCA	Cleavage
		miRBase_osa-miR528-5p	Os06t0567900-01	L-ascorbate oxidase, Cold, salt, drought stress response	2.5	16.324	1998	2018	5pUTR	UGGAAGGGGCAUGCAGAGGAG	:::::: :::::::: :::::	CUCCUCAGCAUGCCCAUUCCA	Cleavage
		miRBase_osa-miR528-5p	Os07t0102300-01	Glycophosphatidylinositol (GPI)-anchored membrane protein, Regulation of leaf rolling, Maintenance of cell wall formation, epidermal integrity and water homeostasis	4.5	15.995	209	229	3pUTR	UGGAAGGGGCAUGCAGAGGAG	::::::::..::::: :.::	CUCCUCUGUGUGCCCAAUUCA	Cleavage
		miRBase_osa-miR528-5p	Os07t0160800-00	Hypothetical protein.	3.5	22.465	153	173	5pUTR	UGGAAGGGGCAUGCAGAGGAG	::. ::::::::::::::	UCACUUGGCAUGCCCCUUCCA	Cleavage
		miRBase_osa-miR528-5p	Os07t0570550-00	Cupredoxin domain containing protein.	3	19.606	180	199	3pUTR	UGGAAGGGGCAUGCAGAGGAG	::::::::: :::::::::::	CUCCUCUGC-UGCCCCUUCCA	Cleavage
		miRBase_osa-miR528-5p	Os08t0137400-01	A member of the uclacyanin family, Target of OsmiR528, Regulation of pollen intine development	2.5	20.806	245	265	3pUTR	UGGAAGGGGCAUGCAGAGGAG	:::.::::: ::::.::::::	CUCUUCUGCUUGCCUCUUCCA	Cleavage
		miRBase_osa-miR528-5p	Os08t0137400-02	Cupredoxin domain containing protein.	2.5	19.471	72	92	3pUTR	UGGAAGGGGCAUGCAGAGGAG	:::.::::: ::::.::::::	CUCUUCUGCUUGCCUCUUCCA	Cleavage
		miRBase_osa-miR528-5p	Os08t0561700-01	Similar to Superoxide dismutase.	3.5	4.381	167	187	5pUTR	UGGAAGGGGCAUGCAGAGGAG	.:::::::: ::::.:::::	UUCCUCUGCCCGCCCUUUCCA	Translation
		miRBase_osa-miR528-5p	Os09t0493800-01	Similar to Chaperone protein dnaJ 10 (AtJ10) (AtDjC10).	3.5	14.473	1531	1551	5pUTR	UGGAAGGGGCAUGCAGAGGAG	:::::::::::::...::..	CUCCUCUGCAUGCUUUUUUUU	Cleavage
		miRBase_osa-miR528-5p	Os09t0493800-02	Similar to Chaperone protein dnaJ 10 (AtJ10) (AtDjC10).	3.5	14.473	1472	1492	3pUTR	UGGAAGGGGCAUGCAGAGGAG	:::::::::::::...::..	CUCCUCUGCAUGCUUUUUUUU	Cleavage
		miRBase_osa-miR528-5p	Os09t0512900-01	Similar to arabinogalactan protein.	3	11.738	371	391	CDS	UGGAAGGGGCAUGCAGAGGAG	:::::: ::.::.::.::::.	CUCCUCCGCGUGUCCUUUCCG	Cleavage
		miRBase_osa-miR528-5p	Os11t0270700-01	Hypothetical protein.	4	5.287	148	168	5pUTR	UGGAAGGGGCAUGCAGAGGAG	::::::::::: :.::::..	CUCCUCUGCAUUCUCCUUUUC	Translation
		miRBase_osa-miR528-5p	Os12t0119600-00	Conserved hypothetical protein.	4	12.963	91	111	3pUTR	UGGAAGGGGCAUGCAGAGGAG	:::::: ::.: :::::::..	CUCCUCCGCGUCCCCCUUCUG	Translation
		miRBase_osa-miR528-5p	Os12t0136200-02	Similar to RNA recognition motif family protein, expressed.	4.5	17.187	94	114	5pUTR	UGGAAGGGGCAUGCAGAGGAG	:::.:.:::::::.:.: :..	CUCUUUUGCAUGCUCUUGCUG	Cleavage
		miRBase_osa-miR528-5p	Os12t0159500-01	Conserved hypothetical protein.	3.5	14.332	2356	2376	CDS	UGGAAGGGGCAUGCAGAGGAG	.::.::::: :::..::::.:	UUCUUCUGCUUGCUUCUUCUA	Cleavage
		miRBase_osa-miR528-5p	Os12t0159500-03	Hypothetical conserved gene.	3.5	14.332	1616	1636	5pUTR	UGGAAGGGGCAUGCAGAGGAG	.::.::::: :::..::::.:	UUCUUCUGCUUGCUUCUUCUA	Cleavage
		miRBase_osa-miR528-5p	Os12t0235600-01	Conserved hypothetical protein.	3.5	18.55	79	99	3pUTR	UGGAAGGGGCAUGCAGAGGAG	:::::: :::: :::::::..	CUCCUCCGCAUCCCCCUUCUG	Translation
		miRBase_osa-miR528-5p	Os12t0235600-01	Conserved hypothetical protein.	4.5	16.301	445	465	3pUTR	UGGAAGGGGCAUGCAGAGGAG	:::::: :.: ::::::::.	CUCCUCCACGUCCCCCUUCCG	Translation
		miRBase_osa-miR1877	Os01t0144900-01	Hypothetical protein.	3	12.507	1603	1626	CDS	AGAUGACAUGUGAAUGAUGAGGGG	::::::: ::..::::::.:	AGAAUCAUCAUCCAUGUGUCAUUU	Cleavage
		miRBase_osa-miR1877	Os01t0144900-01	Hypothetical protein.	3	12.507	1603	1626	CDS	AGAUGACAUGUGAAUGAUGAGGGG	::::::: ::..::::::.:	AGAAUCAUCAUCCAUGUGUCAUUU	Cleavage
		miRBase_osa-miR1877	Os01t0265400-01	Conserved hypothetical protein.	4.5	15.588	1173	1196	5pUTR	AGAUGACAUGUGAAUGAUGAGGGG	:::..:::::...::: :::.:	GGCCUUGUCAUUUGUAUGGCAUUU	Cleavage
		miRBase_osa-miR1877	Os01t0265400-01	Conserved hypothetical protein.	4.5	15.588	1173	1196	5pUTR	AGAUGACAUGUGAAUGAUGAGGGG	:::..:::::...::: :::.:	GGCCUUGUCAUUUGUAUGGCAUUU	Cleavage
		miRBase_osa-miR1877	Os01t0326100-01	Similar to Peroxidase component PR-2 and/or 4 (Fragment).	2.5	16.47	379	402	3pUTR	AGAUGACAUGUGAAUGAUGAGGGG	.:::::::.:::..:::::::::	UCCCUCAUUAUUUGCAUGUCAUCC	Cleavage
		miRBase_osa-miR1877	Os01t0326100-01	Similar to Peroxidase component PR-2 and/or 4 (Fragment).	2.5	16.47	379	402	3pUTR	AGAUGACAUGUGAAUGAUGAGGGG	.:::::::.:::..:::::::::	UCCCUCAUUAUUUGCAUGUCAUCC	Cleavage
		miRBase_osa-miR1877	Os01t0662700-01	Similar to Naphthoate synthase (EC 4.1.3.36).	2.5	17.121	1211	1234	5pUTR	AGAUGACAUGUGAAUGAUGAGGGG	.: :.::: ::.:::::::::.:	AUCGUUAUCCUUUACAUGUCAUUU	Cleavage
		miRBase_osa-miR1877	Os01t0662700-01	Similar to Naphthoate synthase (EC 4.1.3.36).	2.5	17.121	1211	1234	5pUTR	AGAUGACAUGUGAAUGAUGAGGGG	.: :.::: ::.:::::::::.:	AUCGUUAUCCUUUACAUGUCAUUU	Cleavage
		miRBase_osa-miR1877	Os01t0819000-01	Similar to transposon protein CACTA, En/Spm sub-class.	3	18.696	1172	1195	5pUTR	AGAUGACAUGUGAAUGAUGAGGGG	:... :::.:::.:..::::::::	CUUUCCAUUAUUUAUGUGUCAUCU	Cleavage
		miRBase_osa-miR1877	Os01t0819000-01	Similar to transposon protein CACTA, En/Spm sub-class.	3	18.696	1172	1195	5pUTR	AGAUGACAUGUGAAUGAUGAGGGG	:... :::.:::.:..::::::::	CUUUCCAUUAUUUAUGUGUCAUCU	Cleavage
		miRBase_osa-miR1877	Os02t0787600-02	Hypothetical conserved gene.	4	16.149	1433	1456	CDS	AGAUGACAUGUGAAUGAUGAGGGG	:: :::.:..::.:::: :.::::	CCACUCGUUGUUUACAUAUUAUCU	Cleavage
		miRBase_osa-miR1877	Os02t0787600-02	Hypothetical conserved gene.	4	16.149	1433	1456	CDS	AGAUGACAUGUGAAUGAUGAGGGG	:: :::.:..::.:::: :.::::	CCACUCGUUGUUUACAUAUUAUCU	Cleavage
		miRBase_osa-miR1877	Os03t0190300-00	Similar to protein binding protein.	3.5	17.666	1238	1261	5pUTR	AGAUGACAUGUGAAUGAUGAGGGG	:::::::.:::: :: ::::::	AACCUCAUCGUUCAAAUAUCAUCU	Translation
		miRBase_osa-miR1877	Os03t0190300-00	Similar to protein binding protein.	3.5	17.666	1238	1261	5pUTR	AGAUGACAUGUGAAUGAUGAGGGG	:::::::.:::: :: ::::::	AACCUCAUCGUUCAAAUAUCAUCU	Translation
		miRBase_osa-miR1877	Os03t0190500-01	Hypothetical gene.	5	15.084	1374	1397	5pUTR	AGAUGACAUGUGAAUGAUGAGGGG	:...:..::::: .::::::.: :	CUUUUUGUCAUUAGCAUGUCGUGU	Cleavage
		miRBase_osa-miR1877	Os03t0190500-01	Hypothetical gene.	5	15.084	1374	1397	5pUTR	AGAUGACAUGUGAAUGAUGAGGGG	:...:..::::: .::::::.: :	CUUUUUGUCAUUAGCAUGUCGUGU	Cleavage
		miRBase_osa-miR1877	Os03t0275400-01	Zinc finger, DHHC-type domain containing protein.	5	22.517	1113	1136	5pUTR	AGAUGACAUGUGAAUGAUGAGGGG	.::.:::::: :..:: : :::::	UCCUUCAUCAAUUGCAGGCCAUCU	Cleavage
		miRBase_osa-miR1877	Os03t0275400-01	Zinc finger, DHHC-type domain containing protein.	5	22.517	1113	1136	5pUTR	AGAUGACAUGUGAAUGAUGAGGGG	.::.:::::: :..:: : :::::	UCCUUCAUCAAUUGCAGGCCAUCU	Cleavage
		miRBase_osa-miR1877	Os03t0284650-00	Gnk2-homologous domain domain containing protein.	4	15.232	1031	1054	3pUTR	AGAUGACAUGUGAAUGAUGAGGGG	::::::::..::.::::::.: .:	CCCCUCAUUGUUUACAUGUUACUU	Cleavage
		miRBase_osa-miR1877	Os03t0284650-00	Gnk2-homologous domain domain containing protein.	4	15.232	1031	1054	3pUTR	AGAUGACAUGUGAAUGAUGAGGGG	::::::::..::.::::::.: .:	CCCCUCAUUGUUUACAUGUUACUU	Cleavage
		miRBase_osa-miR1877	Os03t0320900-01	Guanylate kinase family protein.	4	15.149	1237	1260	CDS	AGAUGACAUGUGAAUGAUGAGGGG	:...:.::.:::.:.:: :.::::	CUUUUUAUUAUUUAUAUAUUAUCU	Cleavage
		miRBase_osa-miR1877	Os03t0320900-01	Guanylate kinase family protein.	4	15.149	1237	1260	CDS	AGAUGACAUGUGAAUGAUGAGGGG	:...:.::.:::.:.:: :.::::	CUUUUUAUUAUUUAUAUAUUAUCU	Cleavage
		miRBase_osa-miR1877	Os03t0574900-01	Similar to Potassium transporter 1 (OsHAK1). Splice isoform 2.	5	14.207	1590	1613	CDS	AGAUGACAUGUGAAUGAUGAGGGG	..:.:::::.: . :::::::::	UUCUUCAUCGUCUUCAUGUCAUCG	Translation
		miRBase_osa-miR1877	Os03t0574900-01	Similar to Potassium transporter 1 (OsHAK1). Splice isoform 2.	5	14.207	1590	1613	CDS	AGAUGACAUGUGAAUGAUGAGGGG	..:.:::::.: . :::::::::	UUCUUCAUCGUCUUCAUGUCAUCG	Translation
		miRBase_osa-miR1877	Os03t0854800-01	Similar to Poly polymerase catalytic domain containing protein, expressed.	5	18.549	331	354	5pUTR	AGAUGACAUGUGAAUGA-UGAGGGG	.::.::: ::::: :::::::::::	UCCUUCACUCAUU-ACAUGUCAUCU	Cleavage
		miRBase_osa-miR1877	Os03t0854800-01	Similar to Poly polymerase catalytic domain containing protein, expressed.	5	18.549	331	354	5pUTR	AGAUGACAUGUGAAUGA-UGAGGGG	.::.::: ::::: :::::::::::	UCCUUCACUCAUU-ACAUGUCAUCU	Cleavage
		miRBase_osa-miR1877	Os03t0854800-03	Similar to Poly polymerase catalytic domain containing protein, expressed.	5	12.784	329	352	CDS	AGAUGACAUGUGAAUGA-UGAGGGG	.::.::: ::::: :::::::::::	UCCUUCACUCAUU-ACAUGUCAUCU	Cleavage
		miRBase_osa-miR1877	Os03t0854800-03	Similar to Poly polymerase catalytic domain containing protein, expressed.	5	12.784	329	352	CDS	AGAUGACAUGUGAAUGA-UGAGGGG	.::.::: ::::: :::::::::::	UCCUUCACUCAUU-ACAUGUCAUCU	Cleavage
		miRBase_osa-miR1877	Os04t0360500-01	Similar to OSIGBa0111E13.1 protein.	3.5	14.472	887	910	CDS	AGAUGACAUGUGAAUGAUGAGGGG	::::::.:.:::..:::::::: :	CCCCUCGUUAUUUGCAUGUCAUAU	Cleavage
		miRBase_osa-miR1877	Os04t0360500-01	Similar to OSIGBa0111E13.1 protein.	3.5	10.873	910	933	CDS	AGAUGACAUGUGAAUGAUGAGGGG	: .:.:::..:::::.::::	UAAAUAGUUAUUUGCAUGUUAUCU	Cleavage
		miRBase_osa-miR1877	Os04t0360500-01	Similar to OSIGBa0111E13.1 protein.	3.5	14.472	887	910	CDS	AGAUGACAUGUGAAUGAUGAGGGG	::::::.:.:::..:::::::: :	CCCCUCGUUAUUUGCAUGUCAUAU	Cleavage
		miRBase_osa-miR1877	Os04t0360500-01	Similar to OSIGBa0111E13.1 protein.	3.5	10.873	910	933	CDS	AGAUGACAUGUGAAUGAUGAGGGG	: .:.:::..:::::.::::	UAAAUAGUUAUUUGCAUGUUAUCU	Cleavage
		miRBase_osa-miR1877	Os04t0402250-01	Conserved hypothetical protein.	5	12.712	3461	3484	3pUTR	AGAUGACAUGUGAAUGAUGAGGGG	::.: :.:.:::...:::::::.	CCUCCCGUUAUUUGUAUGUCAUUC	Cleavage
		miRBase_osa-miR1877	Os04t0402250-01	Conserved hypothetical protein.	5	12.712	3461	3484	3pUTR	AGAUGACAUGUGAAUGAUGAGGGG	::.: :.:.:::...:::::::.	CCUCCCGUUAUUUGUAUGUCAUUC	Cleavage
		miRBase_osa-miR1877	Os05t0358000-01	Conserved hypothetical protein.	4.5	13.997	469	492	3pUTR	AGAUGACAUGUGAAUGAUGAGGGG	:.::::::: :::: : ::.:::	GCUCUCAUCACUCACCUCUCGUCU	Cleavage
		miRBase_osa-miR1877	Os05t0358000-01	Conserved hypothetical protein.	4.5	13.997	469	492	3pUTR	AGAUGACAUGUGAAUGAUGAGGGG	:.::::::: :::: : ::.:::	GCUCUCAUCACUCACCUCUCGUCU	Cleavage
		miRBase_osa-miR1877	Os05t0487600-02	Similar to Vacuolar ATPase B subunit.	4.5	10.703	949	972	3pUTR	AGAUGACAUGUGAAUGAUGAGGGG	::..::::: :: :::::::::	CCUUUCAUCUCUCCCAUGUCAUCC	Translation
		miRBase_osa-miR1877	Os05t0487600-02	Similar to Vacuolar ATPase B subunit.	4.5	10.703	949	972	3pUTR	AGAUGACAUGUGAAUGAUGAGGGG	::..::::: :: :::::::::	CCUUUCAUCUCUCCCAUGUCAUCC	Translation
		miRBase_osa-miR1877	Os05t0542150-01	Hypothetical gene.	4	15.149	585	608	3pUTR	AGAUGACAUGUGAAUGAUGAGGGG	.:::::. ..::..::::::::.:	UCCCUCGAUGUUUGCAUGUCAUUU	Cleavage
		miRBase_osa-miR1877	Os05t0542150-01	Hypothetical gene.	4	15.149	585	608	3pUTR	AGAUGACAUGUGAAUGAUGAGGGG	.:::::. ..::..::::::::.:	UCCCUCGAUGUUUGCAUGUCAUUU	Cleavage
		miRBase_osa-miR1877	Os06t0559900-01	Hypothetical protein.	3.5	15.819	1864	1887	CDS	AGAUGACAUGUGAAUGAUGAGGGG	.:..:.::.:::..::::::: ::	UCUUUUAUUAUUUGCAUGUCACCU	Cleavage
		miRBase_osa-miR1877	Os06t0559900-01	Hypothetical protein.	3.5	15.819	1864	1887	CDS	AGAUGACAUGUGAAUGAUGAGGGG	.:..:.::.:::..::::::: ::	UCUUUUAUUAUUUGCAUGUCACCU	Cleavage
		miRBase_osa-miR1877	Os06t0621500-01	Conserved hypothetical protein.	4.75	8.769	2033	2058	5pUTR	AGAUGACAU--GUGAAUGAUGAGGGG	.:.::::::::.:: ::::.::::	GUCUUCAUCAUUUACGAAUGUUAUCU	Cleavage
		miRBase_osa-miR1877	Os06t0621500-01	Conserved hypothetical protein.	4.75	8.769	2033	2058	5pUTR	AGAUGACAU--GUGAAUGAUGAGGGG	.:.::::::::.:: ::::.::::	GUCUUCAUCAUUUACGAAUGUUAUCU	Cleavage
		miRBase_osa-miR1877	Os07t0140566-00	Similar to hydrolase/ protein serine/threonine phosphatase.	5	8.908	91	114	5pUTR	AGAUGACAUGUGAAUGAUGAGGGG	..::::: ::::.:.:: :: :::	UUCCUCAACAUUUAUAUCUCCUCU	Cleavage
		miRBase_osa-miR1877	Os07t0140566-00	Similar to hydrolase/ protein serine/threonine phosphatase.	5	8.908	91	114	5pUTR	AGAUGACAUGUGAAUGAUGAGGGG	..::::: ::::.:.:: :: :::	UUCCUCAACAUUUAUAUCUCCUCU	Cleavage
		miRBase_osa-miR1877	Os07t0516900-03	Nucleotide-binding, alpha-beta plait domain containing protein.	3	9.893	285	308	5pUTR	AGAUGACAUGUGAAUGAUGAGGGG	: ..:: ::::::.::::.::::	CAUUUCCCCAUUCAUAUGUUAUCU	Cleavage
		miRBase_osa-miR1877	Os07t0516900-03	Nucleotide-binding, alpha-beta plait domain containing protein.	3	9.893	285	308	5pUTR	AGAUGACAUGUGAAUGAUGAGGGG	: ..:: ::::::.::::.::::	CAUUUCCCCAUUCAUAUGUUAUCU	Cleavage
		miRBase_osa-miR1877	Os08t0107900-01	Similar to Protein mago nashi.	4	7.072	612	635	3pUTR	AGAUGACAUGUGAAUGAUGAGGGG	:::::::: :..::: ::.:::	UGCCUCAUCAAUUGCAUCUCGUCU	Cleavage
		miRBase_osa-miR1877	Os08t0107900-01	Similar to Protein mago nashi.	4	7.072	612	635	3pUTR	AGAUGACAUGUGAAUGAUGAGGGG	:::::::: :..::: ::.:::	UGCCUCAUCAAUUGCAUCUCGUCU	Cleavage
		miRBase_osa-miR1877	Os08t0270500-01	Conserved hypothetical protein.	4	17.328	1219	1242	5pUTR	AGAUGACAUGUGAAUGAUGAGGGG	::. ::::.:: :::::::. :::	CCUGUCAUUAUGCACAUGUUCUCU	Cleavage
		miRBase_osa-miR1877	Os08t0270500-01	Conserved hypothetical protein.	4	17.328	1219	1242	5pUTR	AGAUGACAUGUGAAUGAUGAGGGG	::. ::::.:: :::::::. :::	CCUGUCAUUAUGCACAUGUUCUCU	Cleavage
		miRBase_osa-miR1877	Os08t0270500-02	Conserved hypothetical protein.	4	17.328	1158	1181	5pUTR	AGAUGACAUGUGAAUGAUGAGGGG	::. ::::.:: :::::::. :::	CCUGUCAUUAUGCACAUGUUCUCU	Cleavage
		miRBase_osa-miR1877	Os08t0270500-02	Conserved hypothetical protein.	4	17.328	1158	1181	5pUTR	AGAUGACAUGUGAAUGAUGAGGGG	::. ::::.:: :::::::. :::	CCUGUCAUUAUGCACAUGUUCUCU	Cleavage
		miRBase_osa-miR1877	Os08t0270900-01	Conserved hypothetical protein.	4	10.323	825	848	3pUTR	AGAUGACAUGUGAAUGAUGAGGGG	::.: :::.:::.:::: :.::::	CCUCACAUUAUUUACAUAUUAUCU	Cleavage
		miRBase_osa-miR1877	Os08t0270900-01	Conserved hypothetical protein.	4	10.323	825	848	3pUTR	AGAUGACAUGUGAAUGAUGAGGGG	::.: :::.:::.:::: :.::::	CCUCACAUUAUUUACAUAUUAUCU	Cleavage
		miRBase_osa-miR1877	Os08t0392300-00	Similar to Oxidoreductase, 2OG-Fe oxygenase family protein, expressed.	4.5	19.343	1016	1039	5pUTR	AGAUGACAUGUGAAUGAUGAGGGG	.:::::::.:::..::: :.:::	UCCCUCAUUAUUUGCAUAUUAUCC	Cleavage
		miRBase_osa-miR1877	Os08t0392300-00	Similar to Oxidoreductase, 2OG-Fe oxygenase family protein, expressed.	4.5	19.343	1016	1039	5pUTR	AGAUGACAUGUGAAUGAUGAGGGG	.:::::::.:::..::: :.:::	UCCCUCAUUAUUUGCAUAUUAUCC	Cleavage
		miRBase_osa-miR1877	Os09t0343200-01	Ankyrin repeat containing protein.	3	12.708	2335	2358	5pUTR	AGAUGACAUGUGAAUGAUGAGGGG	:: ::::.::::::.:: .::::	CCAAUCAUUAUUCACGUGAUAUCU	Cleavage
		miRBase_osa-miR1877	Os09t0343200-01	Ankyrin repeat containing protein.	3	12.708	2335	2358	5pUTR	AGAUGACAUGUGAAUGAUGAGGGG	:: ::::.::::::.:: .::::	CCAAUCAUUAUUCACGUGAUAUCU	Cleavage
		miRBase_osa-miR1877	Os09t0429200-00	Similar to Glutamate receptor.	3	17.245	671	694	3pUTR	AGAUGACAUGUGAAUGAUGAGGGG	.:.:.::..: ::::::::::::	GUCUUUAUUGUGCACAUGUCAUCU	Cleavage
		miRBase_osa-miR1877	Os09t0429200-00	Similar to Glutamate receptor.	3	17.245	671	694	3pUTR	AGAUGACAUGUGAAUGAUGAGGGG	.:.:.::..: ::::::::::::	GUCUUUAUUGUGCACAUGUCAUCU	Cleavage
		miRBase_osa-miR1877	Os09t0444800-01	Protein of unknown function DUF716 family protein.	4.5	16.305	1077	1100	5pUTR	AGAUGACAUGUGAAUGAUGAGGGG	:::.::.:. ::.:::::::: .:	CCCUUCGUUUUUUACAUGUCACUU	Cleavage
		miRBase_osa-miR1877	Os09t0444800-01	Protein of unknown function DUF716 family protein.	4.5	16.305	1077	1100	5pUTR	AGAUGACAUGUGAAUGAUGAGGGG	:::.::.:. ::.:::::::: .:	CCCUUCGUUUUUUACAUGUCACUU	Cleavage
		miRBase_osa-miR1877	Os09t0567100-01	Hypothetical protein.	2.5	14.126	1341	1364	CDS	AGAUGACAUGUGAAUGAUGAGGGG	::::::.:..::..::::::::::	CCCCUCGUUGUUUGCAUGUCAUCU	Cleavage
		miRBase_osa-miR1877	Os09t0567100-01	Hypothetical protein.	2.5	14.126	1341	1364	CDS	AGAUGACAUGUGAAUGAUGAGGGG	::::::.:..::..::::::::::	CCCCUCGUUGUUUGCAUGUCAUCU	Cleavage
		miRBase_osa-miR1877	Os10t0135650-00	Hypothetical conserved gene.	4.5	13.623	493	516	CDS	AGAUGACAUGUGAAUGAUGAGGGG	.:.:::. .:::..:::::..:.:	UCUCUCGAUAUUUGCAUGUUGUUU	Cleavage
		miRBase_osa-miR1877	Os10t0135650-00	Hypothetical conserved gene.	4.5	13.623	493	516	CDS	AGAUGACAUGUGAAUGAUGAGGGG	.:.:::. .:::..:::::..:.:	UCUCUCGAUAUUUGCAUGUUGUUU	Cleavage
		miRBase_osa-miR1877	Os11t0197400-01	Protein of unknown function DUF803 domain containing protein.	4.5	18.814	1611	1634	CDS	AGAUGACAUGUGAAUGAUGAGGGG	:..::::.::::...:: .::.:	ACUUUCAUUAUUCGUGUGAUAUUU	Cleavage
		miRBase_osa-miR1877	Os11t0197400-01	Protein of unknown function DUF803 domain containing protein.	4.5	18.814	1611	1634	CDS	AGAUGACAUGUGAAUGAUGAGGGG	:..::::.::::...:: .::.:	ACUUUCAUUAUUCGUGUGAUAUUU	Cleavage
		miRBase_osa-miR1877	Os11t0217500-01	Similar to mRNA capping enzyme, C-terminal domain containing protein, expressed.	3.5	20.503	1695	1718	5pUTR	AGAUGACAUGUGAAUGAUGAGGGG	.:: :.::: :.::::::.::::	UCCAUUAUCUCUUACAUGUUAUCU	Cleavage
		miRBase_osa-miR1877	Os11t0217500-01	Similar to mRNA capping enzyme, C-terminal domain containing protein, expressed.	3.5	20.503	1695	1718	5pUTR	AGAUGACAUGUGAAUGAUGAGGGG	.:: :.::: :.::::::.::::	UCCAUUAUCUCUUACAUGUUAUCU	Cleavage
		miRBase_osa-miR1877	Os11t0245200-01	Similar to leucine-rich repeat family protein / protein kinase family protein.	4.5	19.672	1791	1814	5pUTR	AGAUGACAUGUGAAUGAUGAGGGG	.::::::::::: ...::::: ::	UCCCUCAUCAUUGGUGUGUCAGCU	Cleavage
		miRBase_osa-miR1877	Os11t0245200-01	Similar to leucine-rich repeat family protein / protein kinase family protein.	4.5	19.672	1791	1814	5pUTR	AGAUGACAUGUGAAUGAUGAGGGG	.::::::::::: ...::::: ::	UCCCUCAUCAUUGGUGUGUCAGCU	Cleavage
		miRBase_osa-miR1877	Os12t0290150-00	Similar to QS (QUINOLINATE SYNTHASE); 4 iron, 4 sulfur cluster binding / enzyme activator/ protein homodimerization/ quinolinate synthetase A.	4	9.976	1099	1122	5pUTR	AGAUGACAUGUGAAUGAUGAGGGG	:.:::: :. ::.::::::.::.:	CUCCUCCUUCUUUACAUGUUAUUU	Cleavage
		miRBase_osa-miR1877	Os12t0290150-00	Similar to QS (QUINOLINATE SYNTHASE); 4 iron, 4 sulfur cluster binding / enzyme activator/ protein homodimerization/ quinolinate synthetase A.	4	9.976	1099	1122	5pUTR	AGAUGACAUGUGAAUGAUGAGGGG	:.:::: :. ::.::::::.::.:	CUCCUCCUUCUUUACAUGUUAUUU	Cleavage
		PMIRen_Osa-miRN2264	Os01t0189100-01	Ankyrin domain containing protein.	4.5	23.773	656	676	3pUTR	UACGGAGCACGAGAGAACUCG	.:::::: ::.:::. ::::	UGAGUUCCCUUGUGUGCCGUU	Cleavage
		PMIRen_Osa-miRN2264	Os01t0220700-00	Similar to predicted protein.	3.5	17.095	99	119	3pUTR	UACGGAGCACGAGAGAACUCG	:: ::::::.:::.::: ::	AGAAUUCUCUUGUGUUCCAUA	Cleavage
		PMIRen_Osa-miRN2264	Os01t0932600-01	BTB domain containing protein.	4	23.223	1728	1748	5pUTR	UACGGAGCACGAGAGAACUCG	:: ::::::::::.::: ::	CGUCUUCUCUCGUGUUCCUUA	Cleavage
		PMIRen_Osa-miRN2264	Os02t0269650-01	Hypothetical gene.	5	16.046	401	421	CDS	UACGGAGCACGAGAGAACUCG	.:::::::.: :: ::.:::	UGAGUUCUUUAGUUCUUCGUC	Translation
		PMIRen_Osa-miRN2264	Os02t0286891-01	Similar to OSIGBa0161P06.1 protein.	3	14.167	194	214	3pUTR	UACGGAGCACGAGAGAACUCG	:::: :::::::::: .::::	CGAGCUCUCUCGUGCCUCGUA	Cleavage
		PMIRen_Osa-miRN2264	Os02t0438200-01	Transcription regulator cyclin domain containing protein.	2.5	13.361	356	376	5pUTR	UACGGAGCACGAGAGAACUCG	:::: :::::::::: :::::	CGAGCUCUCUCGUGCCCCGUA	Cleavage
		PMIRen_Osa-miRN2264	Os02t0568100-01	Similar to Non-phototropic hypocotyl 3.	5	18.298	707	727	CDS	UACGGAGCACGAGAGAACUCG	: ::::::::::::::	CUCUUCCUCUCGUGCUCCGUC	Cleavage
		PMIRen_Osa-miRN2264	Os02t0625900-01	Conserved hypothetical protein.	5	20.211	248	268	5pUTR	UACGGAGCACGAGAGAACUCG	.:::.:::.::: :..:::	UAGGUUUUCUUGUGGUUUGUA	Cleavage
		PMIRen_Osa-miRN2264	Os02t0644500-01	Autophagy-related protein 13 domain containing protein.	5	18.635	1531	1551	5pUTR	UACGGAGCACGAGAGAACUCG	::::::.:: ::. :::::	UCAGUUCUUUCAUGUCCCGUA	Translation
		PMIRen_Osa-miRN2264	Os03t0664700-01	RNA polymerase II accessory factor, Cdc73 domain containing protein.	4.5	17.544	1237	1257	5pUTR	UACGGAGCACGAGAGAACUCG	.:::::::.: : :.::.:::	UGAGUUCUUUGGAGUUCUGUA	Translation
		PMIRen_Osa-miRN2264	Os04t0303250-01	Hypothetical gene.	4	19.232	120	140	5pUTR	UACGGAGCACGAGAGAACUCG	.:. ::.:::.:::::: :::	UGGAUUUUCUUGUGCUCAGUA	Cleavage
		PMIRen_Osa-miRN2264	Os04t0470500-00	NB-ARC domain containing protein.	5	20.104	2752	2772	3pUTR	UACGGAGCACGAGAGAACUCG	.:::.:::.:: .:::::.	ACGGUUUUCUUGUCUUCCGUG	Cleavage
		PMIRen_Osa-miRN2264	Os04t0509200-01	Similar to OSIGBa0157K09-H0214G12.1 protein.	4.5	19.743	964	984	3pUTR	UACGGAGCACGAGAGAACUCG	.:: ::.:.:::::::..: :	UGAAUUUUUUCGUGCUUUGCA	Cleavage
		PMIRen_Osa-miRN2264	Os04t0538700-01	Autophagy-related protein 13 domain containing protein.	4.5	18.985	1717	1737	5pUTR	UACGGAGCACGAGAGAACUCG	: :::::: :::::. :::::	CCAGUUCUGUCGUGUCCCGUA	Cleavage
		PMIRen_Osa-miRN2264	Os04t0538700-02	Autophagy-related protein 13 domain containing protein.	4.5	18.985	1669	1689	5pUTR	UACGGAGCACGAGAGAACUCG	: :::::: :::::. :::::	CCAGUUCUGUCGUGUCCCGUA	Cleavage
		PMIRen_Osa-miRN2264	Os06t0314400-00	Hypothetical conserved gene.	4	18.046	1218	1238	CDS	UACGGAGCACGAGAGAACUCG	:::: ::::::::..:::	GAUGUUCGCUCGUGCUUUGUA	Cleavage
		PMIRen_Osa-miRN2264	Os06t0325602-00	Hypothetical gene.	2.5	13.003	348	368	3pUTR	UACGGAGCACGAGAGAACUCG	:::: :::::::::: :::::	CGAGCUCUCUCGUGCCCCGUA	Cleavage
		PMIRen_Osa-miRN2264	Os06t0610550-00	Hypothetical protein.	4	17.123	332	351	3pUTR	UACGGAGCACGAGAGAACUCG	:::::::::: ::.:::::.	GGAGUUCUCUC-UGUUCCGUG	Translation
		PMIRen_Osa-miRN2264	Os07t0606000-01	Conserved hypothetical protein.	4.5	14.838	404	424	5pUTR	UACGGAGCACGAGAGAACUCG	:::: ::::: :::: .::::	CGAGCUCUCUAGUGCCUCGUA	Translation
		PMIRen_Osa-miRN2264	Os08t0232100-01	Hypothetical gene.	4.5	16.635	1377	1397	5pUTR	UACGGAGCACGAGAGAACUCG	.:::::::.:::::..: :	GUGGUUCUCUUGUGCUUUGCA	Cleavage
		PMIRen_Osa-miRN2264	Os09t0239450-00	Hypothetical gene.	2.5	14.49	342	362	3pUTR	UACGGAGCACGAGAGAACUCG	:::: :::::::::: :::::	CGAGCUCUCUCGUGCCCCGUA	Cleavage
		PMIRen_Osa-miRN2264	Os09t0284250-01	Hypothetical gene.	0	16.14	312	332	CDS	UACGGAGCACGAGAGAACUCG	:::::::::::::::::::::	CGAGUUCUCUCGUGCUCCGUA	Cleavage
		PMIRen_Osa-miRN2264	Os10t0320400-01	Similar to ATP synthase gamma chain, mitochondrial precursor (EC 3.6.3.14).	4.5	21.268	830	850	3pUTR	UACGGAGCACGAGAGAACUCG	: ::::.:::.:::.: .:::	CCAGUUUUCUUGUGUUAUGUA	Cleavage
		PMIRen_Osa-miRN2264	Os10t0541200-01	Similar to Protein phosphatase 2C containing protein, expressed.	4.5	15.67	1445	1465	5pUTR	UACGGAGCACGAGAGAACUCG	::::::.:: :::::: ::	AAAGUUCUUUCCUGCUCCUUA	Translation
		PMIRen_Osa-miRN2264	Os11t0131800-01	Similar to H0114G12.9 protein.	4.5	17.981	2748	2768	5pUTR	UACGGAGCACGAGAGAACUCG	::::.:::.:: .::.:::	GAAGUUUUCUUGUUUUCUGUA	Cleavage
		PMIRen_Osa-miRN2264	Os11t0252400-01	Ankyrin repeat containing protein.	5	18.858	283	303	5pUTR	UACGGAGCACGAGAGAACUCG	: ::::.:::.:::::.: :	CAAGUUUUCUUGUGCUUCUUU	Cleavage
		PMIRen_Osa-miRN2264	Os11t0252400-02	Hypothetical conserved gene.	5	18.858	220	240	5pUTR	UACGGAGCACGAGAGAACUCG	: ::::.:::.:::::.: :	CAAGUUUUCUUGUGCUUCUUU	Cleavage
		PMIRen_Osa-miR1862h	Os01t0230700-01	Hypothetical conserved gene.	4	8.914	197	218	5pUTR	UAGGUUUGUUUAUUUUGGGACG	:::::.: ::::::. ::.:::	CGUCCUAUAAUAAAUCAAUCUA	Cleavage
		PMIRen_Osa-miR1862h	Os01t0230700-01	Hypothetical conserved gene.	2.5	13.516	2489	2510	5pUTR	UAGGUUUGUUUAUUUUGGGACG	::: ::::::::.:::..::	UUUCCGAAAAUAAAUAAAUUUA	Cleavage
		PMIRen_Osa-miR1862h	Os01t0237000-01	Uncharacterised protein family UPF0497, trans-membrane plant subgroup domain containing protein.	5	17.376	746	767	3pUTR	UAGGUUUGUUUAUUUUGGGACG	:::.:.::::::::. ::..:	CGUUCUAAAAUAAAUUAAUUUU	Cleavage
		PMIRen_Osa-miR1862h	Os01t0715800-01	Conserved hypothetical protein.	4	12.008	955	976	3pUTR	UAGGUUUGUUUAUUUUGGGACG	::::::: :: :::: ::::::	CGUCCCAUAAAAAACCAACCUA	Cleavage
		PMIRen_Osa-miR1862h	Os01t0739000-01	Similar to Mitochondrial processing peptidase.	2	18.855	1627	1648	CDS	UAGGUUUGUUUAUUUUGGGACG	::.::::.:::.:::.::::	UUUCUCAAAGUAAGCAAGCCUA	Cleavage
		PMIRen_Osa-miR1862h	Os02t0115650-00	Hypothetical protein.	3.5	6.613	519	540	3pUTR	UAGGUUUGUUUAUUUUGGGACG	:::::::.::::::::.:	UAUCCCAAAGUAAACAAAUCGC	Cleavage
		PMIRen_Osa-miR1862h	Os02t0176100-03	Similar to predicted protein.	4.5	12.145	3413	3434	CDS	UAGGUUUGUUUAUUUUGGGACG	:::::.:::::::.:. : :::	CGUCCUAAAAUAAGCGCAACUA	Cleavage
		PMIRen_Osa-miR1862h	Os02t0188201-01	Conserved hypothetical protein.	2.5	13.606	854	875	3pUTR	UAGGUUUGUUUAUUUUGGGACG	: ::::.::: :::::::.:::	CAUCCCGAAAAAAACAAAUCUA	Cleavage
		PMIRen_Osa-miR1862h	Os02t0589600-01	Hypothetical conserved gene.	2.5	10.246	1090	1111	5pUTR	UAGGUUUGUUUAUUUUGGGACG	::::::::::::: :::::	UAUCCCAAAAUAAACCAACCUC	Cleavage
		PMIRen_Osa-miR1862h	Os02t0617100-01	Conserved hypothetical protein.	4	6.732	1041	1062	CDS	UAGGUUUGUUUAUUUUGGGACG	::::.:::::::::. :::.:	CGUCUCAAAAUAAAUCAACUUC	Cleavage
		PMIRen_Osa-miR1862h	Os02t0633100-01	Hypothetical conserved gene.	3.5	10.298	458	479	3pUTR	UAGGUUUGUUUAUUUUGGGACG	: :::::.::::::::::.:	CUUCCCAGAAUAAACAAAUCAU	Cleavage
		PMIRen_Osa-miR1862h	Os02t0633100-02	B-block binding subunit of TFIIIC domain containing protein.	3.5	10.298	720	741	3pUTR	UAGGUUUGUUUAUUUUGGGACG	: :::::.::::::::::.:	CUUCCCAGAAUAAACAAAUCAU	Cleavage
		PMIRen_Osa-miR1862h	Os02t0713500-00	F-box domain, cyclin-like domain containing protein.	4.5	15.278	696	717	3pUTR	UAGGUUUGUUUAUUUUGGGACG	:::.....::::: :::::.::	CGUUUUGGAAUAAUCAAACUUA	Cleavage
		PMIRen_Osa-miR1862h	Os02t0778200-01	Isoleucyl-tRNA synthetase domain containing protein.	4	20.128	2200	2221	CDS	UAGGUUUGUUUAUUUUGGGACG	::..:::.::.:.::::.::	GGUUUCAAGAUGAGCAAAUCUC	Cleavage
		PMIRen_Osa-miR1862h	Os02t0778200-02	Similar to predicted protein.	4	16.019	55	76	3pUTR	UAGGUUUGUUUAUUUUGGGACG	::..:::.::.:.::::.::	GGUUUCAAGAUGAGCAAAUCUC	Cleavage
		PMIRen_Osa-miR1862h	Os03t0109700-02	Similar to Cyclin delta-3.	4	17.474	1198	1219	5pUTR	UAGGUUUGUUUAUUUUGGGACG	::::..::: :::::::..:.	GGUCCUGAAACAAACAAAUUUG	Cleavage
		PMIRen_Osa-miR1862h	Os03t0797300-01	Similar to benzoxazinless1.	3.5	13.856	451	472	CDS	UAGGUUUGUUUAUUUUGGGACG	:::::.:.::::::. ::.:::	CGUCCUAGAAUAAAUUAAUCUA	Cleavage
		PMIRen_Osa-miR1862h	Os04t0512250-01	Hypothetical gene.	3	19.733	2392	2413	5pUTR	UAGGUUUGUUUAUUUUGGGACG	: ::..::::::::.::::.:	CAUCUUAAAAUAAAUAAACUUU	Cleavage
		PMIRen_Osa-miR1862h	Os04t0586500-01	Malectin-like carbohydrate-binding domain domain containing protein.	3.5	20.656	1642	1663	CDS	UAGGUUUGUUUAUUUUGGGACG	:::: ::::::::::..:: :	GGUCCAAAAAUAAACAGGCCAA	Cleavage
		PMIRen_Osa-miR1862h	Os05t0143550-01	Similar to Blast and wounding induced mitogen-activated protein kinase.	3.5	9.583	998	1019	5pUTR	UAGGUUUGUUUAUUUUGGGACG	::::::::::::::: ::..:	CGUCCCAAAAUAAACUAAUUUU	Cleavage
		PMIRen_Osa-miR1862h	Os05t0143550-01	Similar to Blast and wounding induced mitogen-activated protein kinase.	4.5	14.738	1034	1055	5pUTR	UAGGUUUGUUUAUUUUGGGACG	::.: ::::::.: ::..::	UAUCUCUAAAUAAGCUAAUUUA	Cleavage
		PMIRen_Osa-miR1862h	Os05t0215000-04	BURP domain containing protein.	3	9.886	1121	1142	5pUTR	UAGGUUUGUUUAUUUUGGGACG	.:::::::::::::: :::.:	UGUCCCAAAAUAAACCAACUUC	Cleavage
		PMIRen_Osa-miR1862h	Os05t0215000-04	BURP domain containing protein.	4	14.188	1085	1106	5pUTR	UAGGUUUGUUUAUUUUGGGACG	::::.::::::: :::.::	UAUCCCGAAAUAAAACAACUUA	Cleavage
		PMIRen_Osa-miR1862h	Os05t0564350-00	Hypothetical protein.	3.5	13.918	1110	1131	5pUTR	UAGGUUUGUUUAUUUUGGGACG	::.:::.:::.::::::.: :	GGUUCCAGAAUGAACAAAUCCA	Cleavage
		PMIRen_Osa-miR1862h	Os06t0108900-01	Similar to H0613A10.3 protein.	3	11.369	1079	1100	5pUTR	UAGGUUUGUUUAUUUUGGGACG	:...:::: :::::::::::	UUUUUUAAAAAAAACAAACCUA	Cleavage
		PMIRen_Osa-miR1862h	Os06t0257200-01	Similar to Signal recognition particle 9 kDa protein.	2	11.153	1307	1328	5pUTR	UAGGUUUGUUUAUUUUGGGACG	::: :::.:::::.::::::	UUUCCAAAAGUAAACGAACCUA	Cleavage
		PMIRen_Osa-miR1862h	Os06t0257200-01	Similar to Signal recognition particle 9 kDa protein.	4	7.399	1355	1376	5pUTR	UAGGUUUGUUUAUUUUGGGACG	::: :::. ::::.:::.::	UUUCCAAAAGCAAACGAACUUA	Cleavage
		PMIRen_Osa-miR1862h	Os06t0559600-01	Hypothetical conserved gene.	3.5	12.929	3598	3619	5pUTR	UAGGUUUGUUUAUUUUGGGACG	:::::::::::::. .:.::.	AGUCCCAAAAUAAAUUGAUCUG	Cleavage
		PMIRen_Osa-miR1862h	Os08t0177000-01	Hypothetical protein.	4	5.345	1282	1304	5pUTR	UAGGUUUGUUU-AUUUUGGGACG	.::: :::::: :::::::::::	UGUCACAAAAUCAAACAAACCUA	Translation
		PMIRen_Osa-miR1862h	Os09t0366500-01	Conserved hypothetical protein.	4.5	14.101	865	887	3pUTR	UAGGUUUG-UUUAUUUUGGGACG	:::::::::::::: :::.:.:.	CGUCCCAAAAUAAAGCAAGCUUG	Cleavage
		PMIRen_Osa-miR1862h	Os09t0384601-01	Hypothetical gene.	2.5	16.514	2567	2588	5pUTR	UAGGUUUGUUUAUUUUGGGACG	:::...::::::::.:::.:::	CGUUUUAAAAUAAAUAAAUCUA	Cleavage
		PMIRen_Osa-miR1862h	Os10t0558900-01	2OG-Fe (II) oxygenase family protein, Regulation of the secondary cell wall formation in leaves, Modulation of leaf rolling	2.5	17.594	989	1010	5pUTR	UAGGUUUGUUUAUUUUGGGACG	: :::.::::::::.:::: ::	CAUCCUAAAAUAAAUAAACAUA	Cleavage
		PMIRen_Osa-miR1862h	Os11t0104050-01	Preprotein translocase Sec, Sec61-beta subunit, eukarya domain containing protein.	3.5	13.407	467	488	5pUTR	UAGGUUUGUUUAUUUUGGGACG	.:: . ::.:::.:::::::::	UGUAUGAAGAUAGACAAACCUA	Cleavage
		PMIRen_Osa-miR1862h	Os11t0209600-01	Cyclin-like F-box domain containing protein.	3	7.861	1738	1759	5pUTR	UAGGUUUGUUUAUUUUGGGACG	:::::::::: : :::::::	UAUCCCAAAAUAUAAAAACCUA	Translation
		PMIRen_Osa-miR1862h	Os11t0446000-01	Conserved hypothetical protein.	5	20.253	386	407	3pUTR	UAGGUUUGUUUAUUUUGGGACG	:::.:.::::::::: ::: :	CGUUCUAAAAUAAACUAACAUC	Cleavage
		PMIRen_Osa-miR1862h	Os11t0599466-01	Hypothetical gene.	4.5	10.312	2530	2551	5pUTR	UAGGUUUGUUUAUUUUGGGACG	::::::::::::.: :::::	CGUCCCAAAAUAGAGCAACCUU	Cleavage
		PMIRen_Osa-miR1862h	Os11t0679000-00	von Willebrand factor, type A domain containing protein.	4.5	7.102	1719	1740	3pUTR	UAGGUUUGUUUAUUUUGGGACG	::::.::::::: :..::: ::	CGUCUCAAAAUAUAUGAACAUA	Translation
		PMIRen_Osa-miR1862h	Os12t0115300-01	Plant lipid transfer protein and hydrophobic protein, helical domain containing protein.	3	2.84	797	818	5pUTR	UAGGUUUGUUUAUUUUGGGACG	::::::: :: :::.:::::::	CGUCCCAUAAAAAAUAAACCUA	Cleavage
		PMIRen_Osa-miR1862h	Os12t0122400-01	Hypothetical conserved gene.	3	12.011	2217	2238	5pUTR	UAGGUUUGUUUAUUUUGGGACG	:::::::::::.. :::.::	AAUCCCAAAAUAAGUUAACUUA	Cleavage
		PMIRen_Osa-miR1862h	Os12t0163600-01	Pentatricopeptide repeat protein, Organellar RNA editing	4	18.802	2089	2110	3pUTR	UAGGUUUGUUUAUUUUGGGACG	::::.:::::: : .::::::	AGUCCUAAAAUAUAAGAACCUA	Translation
		PMIRen_Osa-miR1862h	Os12t0583801-01	Conserved hypothetical protein.	4	19.834	1678	1698	5pUTR	UAGGUUUGUUUAUUUUGGGACG	.::::::::: ::::.::.:::	UGUCCCAAAA-AAACGAAUCUA	Cleavage
	Down-regulated	PMIRen_Osa-miRN2271	Os01t0116300-01	Similar to Receptor-like kinase.	4.5	22.491	1947	1968	5pUTR	UAGCUAUGAGAUCUGAGGGGUA	::.. ::::::.:..:.:::.	GACUUGUCAGAUUUUGUGGCUG	Cleavage
		PMIRen_Osa-miRN2271	Os01t0208600-01	SCAR-like protein 2, Component of the suppressor of cAMP receptor/Wiskott-Aldrich syndrome protein family verprolin-homologous (SCAR/WAVE) complex, Actin organization, Panicle development, Regulation of water loss	5	14.073	3380	3403	CDS	UAGCUAUGAGAUCUG--AGGGGUA	:::...: :::::::.::::.::	UACUUUUGGCAGAUCUUAUAGUUA	Cleavage
		PMIRen_Osa-miRN2271	Os01t0208600-02	Actin-binding WH2 domain containing protein.	5	14.073	1694	1717	5pUTR	UAGCUAUGAGAUCUG--AGGGGUA	:::...: :::::::.::::.::	UACUUUUGGCAGAUCUUAUAGUUA	Cleavage
		PMIRen_Osa-miRN2271	Os01t0266000-01	RNA-binding protein Lupus La domain containing protein.	2.5	16.146	2831	2852	5pUTR	UAGCUAUGAGAUCUGAGGGGUA	:.:.::::::.:.::::.::	GUCUCUUCAGAUUUUAUAGUUA	Cleavage
		PMIRen_Osa-miRN2271	Os02t0796400-00	Pentatricopeptide repeat domain containing protein.	4	12.636	346	367	3pUTR	UAGCUAUGAGAUCUGAGGGGUA	:::::::::: .::.:.::	UCGCCCUCAGAUCAUAUGGUUA	Cleavage
		PMIRen_Osa-miRN2271	Os02t0824800-00	Hypothetical protein.	3.5	17.575	671	692	3pUTR	UAGCUAUGAGAUCUGAGGGGUA	:.::: : :::::::.::::	ACCUCCUGAUAUCUCAUGGCUA	Cleavage
		PMIRen_Osa-miRN2271	Os03t0192900-01	Similar to Ubiquitin-specific protease 26.	5	19.658	1875	1896	5pUTR	UAGCUAUGAGAUCUGAGGGGUA	:..:.::::::::::: ::.	AAUUCUUCAGAUCUCAUCCCUG	Cleavage
		PMIRen_Osa-miRN2271	Os03t0680500-01	Ankyrin repeat domain containing protein.	4	16.559	1616	1637	CDS	UAGCUAUGAGAUCUGAGGGGUA	:::..:..:::: :::::::.	CACCUUUUGGAUCACAUAGCUG	Cleavage
		PMIRen_Osa-miRN2271	Os05t0316200-01	Similar to mRNA, clone: RTFL01-30-M01.	4	14.829	1359	1380	5pUTR	UAGCUAUGAGAUCUGAGGGGUA	: :.::::::: ::.::::::	UUCUCCUCAGAAGUCGUAGCUA	Translation
		PMIRen_Osa-miRN2271	Os05t0316200-02	Similar to mRNA, clone: RTFL01-30-M01.	4	14.829	1202	1223	5pUTR	UAGCUAUGAGAUCUGAGGGGUA	: :.::::::: ::.::::::	UUCUCCUCAGAAGUCGUAGCUA	Translation
		PMIRen_Osa-miRN2271	Os05t0475300-01	VHS domain containing protein.	4.5	19.276	725	746	5pUTR	UAGCUAUGAGAUCUGAGGGGUA	:.::.:: :::: :::.:::.	AAUCCUUCUGAUCGCAUGGCUG	Cleavage
		PMIRen_Osa-miRN2271	Os06t0131100-01	Similar to guanine nucleotide-binding protein beta subunit-like protein 1.	5	12.585	874	897	3pUTR	UAGCUAUGAGAUCU--GAGGGGUA	:.::.::. ::::::.::::::	UGCCUCUUGAAGAUCUUAUAGCUC	Cleavage
		PMIRen_Osa-miRN2271	Os06t0143100-01	Similar to Cadmium tolerant 1.	4.5	21.638	329	350	5pUTR	UAGCUAUGAGAUCUGAGGGGUA	::::::: ::::.::::: .:	UACCCCUGAGAUUUCAUAAUUU	Cleavage
		PMIRen_Osa-miRN2271	Os06t0143100-02	Similar to Cadmium tolerant 1.	4.5	21.638	342	363	3pUTR	UAGCUAUGAGAUCUGAGGGGUA	::::::: ::::.::::: .:	UACCCCUGAGAUUUCAUAAUUU	Cleavage
		PMIRen_Osa-miRN2271	Os06t0149700-00	Cysteine synthase (EC 4.2.99.8).	4.5	22.481	1080	1101	5pUTR	UAGCUAUGAGAUCUGAGGGGUA	:. ::.:. ::::::::.:::	UGACCUUUUGAUCUCAUGGCUU	Cleavage
		PMIRen_Osa-miRN2271	Os06t0523400-01	Nucleotide-sugar transporter family protein.	4	20.635	1128	1149	5pUTR	UAGCUAUGAGAUCUGAGGGGUA	:. ::.:: :.::::::.:::.	UGGCCUUCUGGUCUCAUGGCUG	Cleavage
		PMIRen_Osa-miRN2271	Os07t0166800-02	Rad6 (Ubiquitin carrier protein).	4.5	16.505	3241	3262	CDS	UAGCUAUGAGAUCUGAGGGGUA	:. ::::.:::.::::.:.:	CAUACCUCGGAUUUCAUGGUUU	Cleavage
		PMIRen_Osa-miRN2271	Os07t0471100-01	SET domain containing protein.	3.5	15.978	1348	1369	CDS	UAGCUAUGAGAUCUGAGGGGUA	:..:.::::::.::::.:::	CAUUCUUCAGAUUUCAUGGCUU	Cleavage
		PMIRen_Osa-miRN2271	Os07t0490600-02	Similar to Type II membrane protein.	3.5	20.781	417	438	CDS	UAGCUAUGAGAUCUGAGGGGUA	: ::.::..::::: .::::::	UUCCUCUUGGAUCUGGUAGCUA	Cleavage
		PMIRen_Osa-miRN2271	Os07t0591400-01	Conserved hypothetical protein.	4.5	12.64	357	378	5pUTR	UAGCUAUGAGAUCUGAGGGGUA	::: ..:: :::.:.::::.::	UACAUUUCUGAUUUUAUAGUUA	Cleavage
		PMIRen_Osa-miRN2271	Os07t0603600-01	Similar to esterase PIR7B.	4	24.299	854	875	3pUTR	UAGCUAUGAGAUCUGAGGGGUA	:::.::::.:.::: .:::.	CUCCCUUCAGGUUUCAAGGCUG	Cleavage
		PMIRen_Osa-miRN2271	Os09t0267500-01	WD-40 repeat containing protein.	4	15.102	969	990	3pUTR	UAGCUAUGAGAUCUGAGGGGUA	::.:: ::.::::::.:::.	AACUCCAAAGGUCUCAUGGCUG	Cleavage
		PMIRen_Osa-miRN2271	Os10t0427100-01	Conserved hypothetical protein.	4.5	20.018	649	670	CDS	UAGCUAUGAGAUCUGAGGGGUA	.:::.::.:: ::::: :::.	CGCCCUUCGGAGCUCAUCGCUG	Translation
		PMIRen_Osa-miRN2271	Os10t0429600-00	Similar to BTB/POZ domain containing protein.	4	17.7	1073	1094	3pUTR	UAGCUAUGAGAUCUGAGGGGUA	..::::.:.::::::.:: :	GUUUCCUCGGGUCUCAUGGCAA	Cleavage
		PMIRen_Osa-miRN2271	Os11t0516800-01	Hypothetical protein.	4.5	15.339	2411	2432	5pUTR	UAGCUAUGAGAUCUGAGGGGUA	:.:...::::::::..::: :.	UGCUUUUCAGAUCUUGUAGAUG	Cleavage
		PMIRen_Osa-miRN2271	Os11t0524900-00	Similar to Jacalin-like lectin domain containing protein, expressed.	4	13.918	1567	1588	3pUTR	UAGCUAUGAGAUCUGAGGGGUA	.:::.::::: .::::: :::	GGCCCUUCAGAGUUCAUAACUA	Translation
		PMIRen_Osa-miRN2271	Os11t0527000-01	Conserved hypothetical protein.	4	11.95	944	965	CDS	UAGCUAUGAGAUCUGAGGGGUA	:.:::::.: :::::: ::.::	UGCCCCUUACAUCUCACAGUUA	Cleavage
		PMIRen_Osa-miRN2271	Os11t0620400-01	Sugar/inositol transporter domain containing protein.	3.5	23.341	2240	2261	5pUTR	UAGCUAUGAGAUCUGAGGGGUA	.::::..:: :::::::::.	CUUCCCUUGGAGCUCAUAGCUG	Translation
		PMIRen_Osa-miRN2271	Os11t0620400-02	Sugar/inositol transporter domain containing protein.	3.5	23.341	2228	2249	5pUTR	UAGCUAUGAGAUCUGAGGGGUA	.::::..:: :::::::::.	CUUCCCUUGGAGCUCAUAGCUG	Translation
		PMIRen_Osa-miRN2271	Os12t0105300-01	Actin-binding FH2 domain containing protein.	4.5	21.804	2977	2998	CDS	UAGCUAUGAGAUCUGAGGGGUA	:.:.:: :: ::.::::::::	UGCUCCACAAAUUUCAUAGCUC	Cleavage
		PMIRen_Osa-miRN2271	Os12t0105300-02	Actin-binding FH2 domain containing protein.	4.5	21.804	1276	1297	CDS	UAGCUAUGAGAUCUGAGGGGUA	:.:.:: :: ::.::::::::	UGCUCCACAAAUUUCAUAGCUC	Cleavage
		PMIRen_Osa-miRN2271	Os12t0105300-03	Actin-binding FH2 domain containing protein.	4.5	21.804	2862	2883	5pUTR	UAGCUAUGAGAUCUGAGGGGUA	:.:.:: :: ::.::::::::	UGCUCCACAAAUUUCAUAGCUC	Cleavage
		PMIRen_Osa-miRN2271	Os12t0223700-01	Conserved hypothetical protein.	4.5	19.957	444	465	5pUTR	UAGCUAUGAGAUCUGAGGGGUA	:.:.::. :::::.:: ::::	GAUCUCUUCGAUCUUAUUGCUA	Cleavage
		miRBase_osa-miR1428e-3p	Os01t0140400-01	Similar to leucine-rich repeat protein-related.	4	18.103	3277	3297	5pUTR	UAAGAUAAUGCCAUGAAUUUG	:: :::::::::::.::.	AGCAUCCAUGGCAUUAUUUUG	Cleavage
		miRBase_osa-miR1428e-3p	Os01t0140400-02	Leucine-rich repeat, N-terminal domain containing protein.	4	18.103	2137	2157	5pUTR	UAAGAUAAUGCCAUGAAUUUG	:: :::::::::::.::.	AGCAUCCAUGGCAUUAUUUUG	Cleavage
		miRBase_osa-miR1428e-3p	Os01t0144900-01	Hypothetical protein.	4	13.144	319	339	CDS	UAAGAUAAUGCCAUGAAUUUG	.:::::. :::::::.:. ::	UAAAUUUCUGGCAUUGUUAUA	Cleavage
		miRBase_osa-miR1428e-3p	Os01t0610100-01	Similar to Clone ZZZ51 mRNA sequence.	4.5	19.508	436	456	CDS	UAAGAUAAUGCCAUGAAUUUG	::::.::::..::::: :.	GCAAUUUAUGGUGUUAUCGUG	Cleavage
		miRBase_osa-miR1428e-3p	Os01t0668300-01	Conserved hypothetical protein.	4	15.858	1898	1918	CDS	UAAGAUAAUGCCAUGAAUUUG	:::: :::::::::.:::	GAAAUCCAUGGCAUUGUCUGC	Cleavage
		miRBase_osa-miR1428e-3p	Os01t0935900-01	Similar to Succinate dehydrogenase subunit 4.	4.5	17.404	696	716	CDS	UAAGAUAAUGCCAUGAAUUUG	.::.:::::::.: : ::::.	UAAGUUCAUGGUAGUUUCUUG	Cleavage
		miRBase_osa-miR1428e-3p	Os01t0935900-02	Similar to Succinate dehydrogenase subunit 4.	4.5	17.404	131	151	CDS	UAAGAUAAUGCCAUGAAUUUG	.::.:::::::.: : ::::.	UAAGUUCAUGGUAGUUUCUUG	Cleavage
		miRBase_osa-miR1428e-3p	Os02t0727700-01	Zinc finger, RING/FYVE/PHD-type domain containing protein.	4.5	12.889	1171	1191	5pUTR	UAAGAUAAUGCCAUGAAUUUG	..::::..::::::: :.::	UGAAUUUGUGGCAUUUUUUUU	Cleavage
		miRBase_osa-miR1428e-3p	Os03t0289100-01	Serine/threonine protein kinase, Carbohydrate metabolism	3.5	17.833	1256	1276	5pUTR	UAAGAUAAUGCCAUGAAUUUG	::::: :: :::::::::::	CAAAUACAAGGCAUUAUCUUC	Cleavage
		miRBase_osa-miR1428e-3p	Os03t0289100-02	Similar to OSK3.	3.5	17.833	2277	2297	CDS	UAAGAUAAUGCCAUGAAUUUG	::::: :: :::::::::::	CAAAUACAAGGCAUUAUCUUC	Cleavage
		miRBase_osa-miR1428e-3p	Os03t0355900-00	Hypothetical conserved gene.	4	13.345	61	81	CDS	UAAGAUAAUGCCAUGAAUUUG	::::: ::::::::: :: :	GAAAUUAAUGGCAUUAGCUCA	Cleavage
		miRBase_osa-miR1428e-3p	Os04t0175300-02	Conserved hypothetical protein.	5	9.522	4505	4525	5pUTR	UAAGAUAAUGCCAUGAAUUUG	::.::.:::: :::::::	AAAGUUUAUGGAAUUAUCUAU	Translation
		miRBase_osa-miR1428e-3p	Os04t0389600-01	Conserved hypothetical protein.	4	17.754	1786	1806	CDS	UAAGAUAAUGCCAUGAAUUUG	:::: :::::.::: :::::	CAAAAACAUGGUAUUUUCUUA	Cleavage
		miRBase_osa-miR1428e-3p	Os04t0626450-01	NB-ARC domain containing protein.	4.5	16.457	1277	1297	CDS	UAAGAUAAUGCCAUGAAUUUG	:::: :.::: :::: :::::	CAAAGUUAUGCCAUUUUCUUA	Translation
		miRBase_osa-miR1428e-3p	Os05t0114000-01	Similar to PRLI-interacting factor F (Fragment).	4	15.201	349	369	CDS	UAAGAUAAUGCCAUGAAUUUG	:: :: :::::::: :::::.	CACAUCCAUGGCAUGAUCUUG	Cleavage
		miRBase_osa-miR1428e-3p	Os05t0376000-00	Hypothetical conserved gene.	4.5	16.234	596	616	CDS	UAAGAUAAUGCCAUGAAUUUG	.:::.:::: :::::.::.	AUGAUUUAUGGGAUUAUUUUG	Translation
		miRBase_osa-miR1428e-3p	Os06t0130000-02	Similar to Tobacco mosaic virus helicase domain-binding protein (Fragment).	4	19.664	2825	2845	5pUTR	UAAGAUAAUGCCAUGAAUUUG	::..::.::::.:: :::::.	CAGGUUUAUGGUAUCAUCUUG	Cleavage
		miRBase_osa-miR1428e-3p	Os06t0597200-02	Similar to Protein phosphatase 2C.	3.5	15.577	157	177	5pUTR	UAAGAUAAUGCCAUGAAUUUG	::: :::: ::.:::::::.	AAAAAUCAUAGCGUUAUCUUG	Cleavage
		miRBase_osa-miR1428e-3p	Os06t0729300-01	Similar to AGO1 homologous protein.	4.5	23.25	1168	1188	5pUTR	UAAGAUAAUGCCAUGAAUUUG	:::.::: :: .:::.::::.	CAAGUUCUUGAUAUUGUCUUG	Translation
		miRBase_osa-miR1428e-3p	Os07t0162500-02	Alpha/beta hydrolase fold-3 domain containing protein.	5	21.597	1271	1291	5pUTR	UAAGAUAAUGCCAUGAAUUUG	::::::.::: ::::.:. :.	CAAAUUUAUGUCAUUGUUGUG	Translation
		miRBase_osa-miR1428e-3p	Os07t0178100-01	Similar to ETO1-like protein 1 (Ethylene overproducer 1-like protein 1).	4	20.118	319	339	5pUTR	UAAGAUAAUGCCAUGAAUUUG	::.:::: ::::.:: ::::.	CAGAUUCUUGGCGUUUUCUUG	Cleavage
		miRBase_osa-miR1428e-3p	Os07t0216600-01	Bifunctional trypsin/alpha-amylase inhibitor domain containing protein.	5	10.573	24	44	5pUTR	UAAGAUAAUGCCAUGAAUUUG	:: ::::::::::: : :::	CAUAUUCAUGGCAUCAGCUUC	Cleavage
		miRBase_osa-miR1428e-3p	Os07t0627700-01	Fatty acid hydroxylase domain containing protein.	3.5	22.159	690	710	3pUTR	UAAGAUAAUGCCAUGAAUUUG	...:::::::::: :::.::.	UGGAUUCAUGGCAGUAUUUUG	Cleavage
		miRBase_osa-miR1428e-3p	Os08t0109000-01	ENTH/VHS domain containing protein.	3.5	18.309	2041	2061	5pUTR	UAAGAUAAUGCCAUGAAUUUG	::.::: :::.:::::.:::	CAGAUUACUGGUAUUAUUUUA	Cleavage
		miRBase_osa-miR1428e-3p	Os08t0203900-01	UAA transporter family protein.	4.5	14.66	1758	1778	5pUTR	UAAGAUAAUGCCAUGAAUUUG	.:..::.::::.:::: .::.	UAGGUUUAUGGUAUUACUUUG	Cleavage
		miRBase_osa-miR1428e-3p	Os08t0340900-01	Pentatricopeptide repeat domain containing protein.	4	15.631	1498	1518	5pUTR	UAAGAUAAUGCCAUGAAUUUG	::.::::::::: ::::. ::	CAGAUUCAUGGCCUUAUUAUA	Cleavage
		miRBase_osa-miR1428e-3p	Os08t0484600-01	Serine/threonine protein kinase, Carbohydrate metabolism	5	16.113	1314	1334	5pUTR	UAAGAUAAUGCCAUGAAUUUG	::::: :: ::::::::::	CAAAUACAAGGCAUUAUCUCC	Cleavage
		miRBase_osa-miR1428e-3p	Os09t0443000-00	F-box domain, Skp2-like domain containing protein.	4.5	17.889	894	914	3pUTR	UAAGAUAAUGCCAUGAAUUUG	.:::..::: ::::::::.	UCGAUUUGUGGGAUUAUCUUG	Translation
		miRBase_osa-miR1428e-3p	Os09t0529325-00	Hypothetical protein.	3.5	12.808	873	893	3pUTR	UAAGAUAAUGCCAUGAAUUUG	::::: :::::::: .:.:::	CAAAUGCAUGGCAUGGUUUUA	Cleavage
		miRBase_osa-miR1428e-3p	Os10t0469600-01	Similar to Leucine Rich Repeat family protein, expressed.	4	14.289	3303	3323	CDS	UAAGAUAAUGCCAUGAAUUUG	::::: :::::::.:.::	UUAAUUCUUGGCAUUGUUUUC	Cleavage
		miRBase_osa-miR1428e-3p	Os10t0477800-02	Similar to Importin-beta N-terminal domain containing protein.	4	21.093	746	766	3pUTR	UAAGAUAAUGCCAUGAAUUUG	::::. :::::: ::::::	UUAAUUUCUGGCAUCAUCUUA	Cleavage
		miRBase_osa-miR1428e-3p	Os11t0175500-01	RING finger E3 ligase, Negative regulator in response to salinity	4.5	23.081	503	523	5pUTR	UAAGAUAAUGCCAUGAAUUUG	.:::::..:::::: :: ::.	UAAAUUUGUGGCAUGAUGUUG	Cleavage
		miRBase_osa-miR1428e-3p	Os11t0175500-02	Zinc finger, RING/FYVE/PHD-type domain containing protein.	4.5	23.081	485	505	3pUTR	UAAGAUAAUGCCAUGAAUUUG	.:::::..:::::: :: ::.	UAAAUUUGUGGCAUGAUGUUG	Cleavage
		miRBase_osa-miR1428e-3p	Os11t0245466-00	Conserved hypothetical protein.	4	18.42	269	289	3pUTR	UAAGAUAAUGCCAUGAAUUUG	.::. ::::: .:::::.:::	UAAGCUCAUGCUAUUAUUUUA	Translation
		miRBase_osa-miR1428e-3p	Os11t0558500-01	Ribosome-inactivating protein domain containing protein.	5	19.718	771	791	3pUTR	UAAGAUAAUGCCAUGAAUUUG	..:::::.::::::::::	UGAAUUCGUGGCAUUAUCAGA	Cleavage
		miRBase_osa-miR1428e-3p	Os11t0558500-02	Hypothetical protein.	5	19.718	821	841	CDS	UAAGAUAAUGCCAUGAAUUUG	..:::::.::::::::::	UGAAUUCGUGGCAUUAUCAGA	Cleavage
		miRBase_osa-miR1428e-3p	Os11t0692000-01	Hypothetical protein.	3.5	19.641	4087	4107	CDS	UAAGAUAAUGCCAUGAAUUUG	:::. .::::::::::.:::	CAAGAAUAUGGCAUUAUUUUA	Cleavage
		miRBase_osa-miR1428e-3p	Os12t0533800-01	Mitochondrial substrate/solute carrier domain containing protein.	4	11.56	1303	1323	5pUTR	UAAGAUAAUGCCAUGAAUUUG	:::::: ::::::::.::	UUAAUUCAAGGCAUUAUUUUC	Cleavage
		miRBase_osa-miR1846a-5p/b-5p/c-5p	Os01t0632700-02	Similar to Root cap protein 1-like.	3.5	12.742	65	85	3pUTR	AGUGAGGAGGCCGGGGCCGCU	::::.::::.:::: ::::	UCCGGCUCCGGUCUCCCCACU	Cleavage
		miRBase_osa-miR1846a-5p/b-5p/c-5p	Os03t0203200-01	Alpha/beta hydrolase, Strigolactone receptor, Strigolactone perception, Reguration of shoot branching	4	12.755	1104	1124	5pUTR	AGUGAGGAGGCCGGGGCCGCU	:::: :::: ::::::::.:	AGCGCCCCCAGCCUCCUCGCC	Cleavage
		miRBase_osa-miR1846a-5p/b-5p/c-5p	Os04t0177400-01	Similar to Riboflavin biosynthesis protein ribD.	3	20.536	135	155	5pUTR	AGUGAGGAGGCCGGGGCCGCU	:::::: .:::::::::.:	CGCGGCCAUGGCCUCCUCGCC	Cleavage
		miRBase_osa-miR1846a-5p/b-5p/c-5p	Os07t0296000-01	Conserved hypothetical protein.	3.5	13.64	220	240	5pUTR	AGUGAGGAGGCCGGGGCCGCU	::: :..::::::::::: ::	AGCCGUUCCGGCCUCCUCCCU	Cleavage
		miRBase_osa-miR1846a-5p/b-5p/c-5p	Os07t0296000-02	Conserved hypothetical protein.	3.5	13.64	220	240	5pUTR	AGUGAGGAGGCCGGGGCCGCU	::: :..::::::::::: ::	AGCCGUUCCGGCCUCCUCCCU	Cleavage
		miRBase_osa-miR1846a-5p/b-5p/c-5p	Os08t0203900-01	UAA transporter family protein.	2.5	15.721	438	458	3pUTR	AGUGAGGAGGCCGGGGCCGCU	::: :::.::::::::::::	AGCUACCCUGGCCUCCUCACU	Cleavage
		miRBase_osa-miR1846a-5p/b-5p/c-5p	Os08t0532700-01	Similar to Peroxidase 55 precursor (EC 1.11.1.7) (Atperox P55) (ATP20a).	3.5	14.41	881	901	3pUTR	AGUGAGGAGGCCGGGGCCGCU	: .::::.:::::::.::::	AAUGGCCUCGGCCUCUUCACC	Cleavage
		miRBase_osa-miR1846a-5p/b-5p/c-5p	Os10t0477100-01	Similar to Ankyrin-like protein.	4.25	23.329	79	101	5pUTR	AGUGAG--GAGGCCGGGGCCGCU	::::::.::::::: ::::::	CGCGGCCUCGGCCUCGCCUCACU	Cleavage
		miRBase_osa-miR1846a-5p/b-5p/c-5p	Os11t0300650-00	Similar to predicted protein.	3.5	24.997	600	620	3pUTR	AGUGAGGAGGCCGGGGCCGCU	:::: ::::: :::::::::	AGCGACCCCGUCCUCCUCACA	Translation
		miRBase_osa-miR5493	Os01t0135600-01	Conserved hypothetical protein.	4.5	22.583	127	147	5pUTR	AGCCGGGCUCGGUCGCGCGUG	::::::::.::: : :::::	CACGCGCGGCCGUGGCCGGCG	Cleavage
		miRBase_osa-miR5493	Os02t0186900-01	Cytochrome P450 family protein.	4	24.451	479	499	5pUTR	AGCCGGGCUCGGUCGCGCGUG	:::: :.::::::.::::	UCCGCGAGGCCGAGCUCGGCC	Cleavage
		miRBase_osa-miR5493	Os02t0611000-02	Conserved hypothetical protein.	4	22.803	864	884	3pUTR	AGCCGGGCUCGGUCGCGCGUG	:: :::::.:: .:.::::::	CAAGCGCGGCCUGGUCCGGCU	Translation
		miRBase_osa-miR5493	Os04t0664400-01	Auxin response factor 1.	5	17.02	225	245	5pUTR	AGCCGGGCUCGGUCGCGCGUG	:.::.::: :::.:::. :::	CGCGUGCGUCCGGGCCUAGCU	Cleavage
		miRBase_osa-miR5493	Os04t0664400-02	Auxin response factor, Transcriptional factor, Transcriptional regulation of plant height and leaf angle	5	17.009	79	99	3pUTR	AGCCGGGCUCGGUCGCGCGUG	:.::.::: :::.:::. :::	CGCGUGCGUCCGGGCCUAGCU	Cleavage
		miRBase_osa-miR5493	Os07t0598800-00	Hypothetical conserved gene.	4.5	22.02	167	187	5pUTR	AGCCGGGCUCGGUCGCGCGUG	: :::::::.:: :::: :::	CCCGCGCGAUCGCGCCCAGCU	Cleavage
		miRBase_osa-miR5493	Os08t0461300-01	Cyclin-like F-box domain containing protein.	5	15.774	341	361	5pUTR	AGCCGGGCUCGGUCGCGCGUG	:::::::::::: ::.::.	CACGCGCGACCGCUCCUGGUC	Cleavage
		miRBase_osa-miR5493	Os08t0515000-00	Sulfotransferase domain domain containing protein.	3.5	19.574	458	478	3pUTR	AGCCGGGCUCGGUCGCGCGUG	:.::.:. .::::::.:::::	CGCGUGUCGCCGAGCUCGGCU	Cleavage
		miRBase_osa-miR5493	Os10t0113100-01	Aldo/keto reductase family protein.	3	23.252	146	166	5pUTR	AGCCGGGCUCGGUCGCGCGUG	::::: :.:::::.:::::	UCCGCGCCAUCGAGCUCGGCU	Cleavage
		miRBase_osa-miR5493	Os10t0113100-02	Similar to cDNA clone:J033143K18, full insert sequence.	3	23.252	99	119	3pUTR	AGCCGGGCUCGGUCGCGCGUG	::::: :.:::::.:::::	UCCGCGCCAUCGAGCUCGGCU	Cleavage
