# Supplementary material for: Identification of Genes and MicroRNAs Affecting Pre-harvest Sprouting in Rice (Oryza sativa L.) by Transcriptome and Small RNAome Analyses
Source: Front Plant Sci. 2021 Aug 6;12:727302. doi: 10.3389/fpls.2021.727302 (PMC8377729; doi:10.3389/fpls.2021.727302)
Supplement: Supplementary file 1 [file Data_Sheet_1.zip › Supplementary Table S18.XLSX]

## Sheet: Table S18
Supplementary Table S18. Target prediction results of differentially expressed microRNAs in embryo GJ60
DEMs		microRNA	Target ID	Gene annotation	Expectation	Target_start	Target_end	Target_locus	Aligned microRNA seq.(5'-3')	Pairing with Target (5'-3' to target)	Aligned Target seq.(5'-3')	Predicted Inhibition Mechanism
Embryo GJ60	Up-regulated	miRBase_osa-miR397a	Os01t0232700-01	Similar to Histidinol dehydrogenase, chloroplast precursor (EC 1.1.1.23) (HDH). Splice isoform 2.	3.5	371	391	5pUTR	UCAUUGAGUGCAGCGUUGAUG	:. ::: :.:::::::.::::	CGACAAGGUUGCACUCGAUGA	Cleavage
		miRBase_osa-miR397a	Os01t0263000-00	Similar to Peroxidase.	3.5	396	416	3pUTR	UCAUUGAGUGCAGCGUUGAUG	::::: ::::::::..: ::	GAUCAAGGCUGCACUUGAAGA	Cleavage
		miRBase_osa-miR397a	Os01t0389700-01	Protein of unknown function DUF679 family protein.	4	578	598	5pUTR	UCAUUGAGUGCAGCGUUGAUG	: ::: ::.:::..:::.:::	CCUCACCGUUGCGUUCAGUGA	Cleavage
		miRBase_osa-miR397a	Os01t0634500-00	Similar to Laccase-2.	3	601	621	3pUTR	UCAUUGAGUGCAGCGUUGAUG	::::::::::::: :::: ::	CAUCAACGCUGCAGUCAACGA	Cleavage
		miRBase_osa-miR397a	Os01t0816000-00	Protein prenyltransferase domain containing protein.	3.5	756	776	3pUTR	UCAUUGAGUGCAGCGUUGAUG	:.::::.::..:::::::.	UUUUAACGUUGUGCUCAAUGG	Cleavage
		miRBase_osa-miR397a	Os01t0842400-01	Similar to Laccase (EC 1.10.3.2).	3.5	793	813	3pUTR	UCAUUGAGUGCAGCGUUGAUG	::::::::: ::.::::: ::	CAUCAACGCCGCGCUCAACGA	Cleavage
		miRBase_osa-miR397a	Os01t0842500-01	Similar to Laccase (EC 1.10.3.2).	0.5	761	781	5pUTR	UCAUUGAGUGCAGCGUUGAUG	::::::::::::.::::::::	CAUCAACGCUGCGCUCAAUGA	Cleavage
		miRBase_osa-miR397a	Os01t0850550-00	Similar to Laccase-6.	4.5	705	725	3pUTR	UCAUUGAGUGCAGCGUUGAUG	::::::::::::.:::::	CAUCAACGCUGCGCUCAACAC	Cleavage
		miRBase_osa-miR397a	Os01t0850800-00	Laccase-8.	2.5	666	686	3pUTR	UCAUUGAGUGCAGCGUUGAUG	::::::::::::: ::::::	CAUCAACGCUGCAGUCAAUGU	Cleavage
		miRBase_osa-miR397a	Os02t0105600-00	Similar to OSIGBa0158F13.2 protein.	3.5	279	299	3pUTR	UCAUUGAGUGCAGCGUUGAUG	.: ::::::::..::::: ::	UAGCAACGCUGUGCUCAAGGA	Cleavage
		miRBase_osa-miR397a	Os02t0105800-01	Cyclin-like F-box domain containing protein.	3.5	1612	1632	3pUTR	UCAUUGAGUGCAGCGUUGAUG	.: ::::::::..::::: ::	UAGCAACGCUGUGCUCAAGGA	Cleavage
		miRBase_osa-miR397a	Os02t0551100-01	Serine/threonine protein kinase, Dehydration-inducible SNF1-related protein kinase 2, Hyperosmotic stress response, Abscisic acid (ABA) signaling	4	576	596	3pUTR	UCAUUGAGUGCAGCGUUGAUG	::::: .::::::::::: :	CAUCACUGCUGCACUCAAAGC	Cleavage
		miRBase_osa-miR397a	Os03t0273200-01	Similar to Laccase (EC 1.10.3.2).	2	773	793	5pUTR	UCAUUGAGUGCAGCGUUGAUG	:::::::::::.::::: ::	GAUCAACGCUGCGCUCAACGA	Cleavage
		miRBase_osa-miR397a	Os03t0273200-02	Similar to Laccase (EC 1.10.3.2).	2	698	718	3pUTR	UCAUUGAGUGCAGCGUUGAUG	:::::::::::.::::: ::	GAUCAACGCUGCGCUCAACGA	Cleavage
		miRBase_osa-miR397a	Os04t0321800-01	Similar to OSIGBa0097I24.2 protein.	4.5	820	840	3pUTR	UCAUUGAGUGCAGCGUUGAUG	:::..:: :::...:::.::.	CAUUGACUCUGUGUUCAGUGG	Cleavage
		miRBase_osa-miR397a	Os04t0413200-01	Similar to Cell wall invertase (EC 3.2.1.26).	4	2246	2266	5pUTR	UCAUUGAGUGCAGCGUUGAUG	::: : .:.:::::::::::	CAUAAUUGUUGCACUCAAUGC	Cleavage
		miRBase_osa-miR397a	Os04t0639000-01	Conserved hypothetical protein.	4.5	303	324	CDS	UCA-UUGAGUGCAGCGUUGAUG	:::::::::::::: :: :::	AAUCAACGCUGCACUGAAAUGA	Cleavage
		miRBase_osa-miR397a	Os05t0458300-00	Similar to L-ascorbate oxidase.	3.5	769	789	3pUTR	UCAUUGAGUGCAGCGUUGAUG	:::::::: ::.::::: ::	GAUCAACGCGGCGCUCAACGA	Cleavage
		miRBase_osa-miR397a	Os05t0458500-00	Similar to Laccase (EC 1.10.3.2).	1.5	681	701	3pUTR	UCAUUGAGUGCAGCGUUGAUG	:::::::::::::::::: ::	CAUCAACGCUGCACUCAACGA	Cleavage
		miRBase_osa-miR397a	Os05t0458600-01	Laccase-like protein, Sensitivity of plants to brassinosteroids	1.5	747	767	3pUTR	UCAUUGAGUGCAGCGUUGAUG	:::::::::::::::::: ::	CAUCAACGCUGCACUCAACGA	Cleavage
		miRBase_osa-miR397a	Os06t0186900-01	TIP49, C-terminal domain containing protein.	4	1484	1504	CDS	UCAUUGAGUGCAGCGUUGAUG	:::.:::: :.:::..:::.	GAUCGACGCAGUACUUGAUGG	Cleavage
		miRBase_osa-miR397a	Os07t0495300-00	Pentatricopeptide repeat domain containing protein.	2.5	210	230	3pUTR	UCAUUGAGUGCAGCGUUGAUG	:::::.::::: :::.::::	AAUCAAUGCUGCUCUCGAUGA	Cleavage
		miRBase_osa-miR397a	Os08t0208400-01	Conserved hypothetical protein.	4	1035	1055	5pUTR	UCAUUGAGUGCAGCGUUGAUG	:: :::.:.::::.:::.::	CAGCAAUGUUGCAUUCAGUGC	Cleavage
		miRBase_osa-miR397a	Os08t0208400-02	Transposon, En/Spm-like domain containing protein.	4	934	954	3pUTR	UCAUUGAGUGCAGCGUUGAUG	:: :::.:.::::.:::.::	CAGCAAUGUUGCAUUCAGUGC	Cleavage
		miRBase_osa-miR397a	Os08t0453700-00	Similar to ATRBOH F (ARABIDOPSIS THALIANA RESPIRATORY BURST OXIDASE PROTEIN F); NAD(P)H oxidase.	3	2899	2919	3pUTR	UCAUUGAGUGCAGCGUUGAUG	.::.::::::: :::::::.	GGUCGACGCUGCUCUCAAUGG	Cleavage
		miRBase_osa-miR397a	Os09t0257000-00	Hypothetical conserved gene.	5	995	1015	3pUTR	UCAUUGAGUGCAGCGUUGAUG	::::::::::: :: ..:::	CAUCAACGCUGAACAUGAUGC	Translation
		miRBase_osa-miR397a	Os09t0439600-01	Exo70 exocyst complex subunit family protein.	4	1815	1835	CDS	UCAUUGAGUGCAGCGUUGAUG	::::.::::::.::.: ::	UUUCAAUGCUGCAUUCGAGGA	Cleavage
		miRBase_osa-miR397a	Os10t0110800-01	Similar to Nitrate transporter (Fragment).	5	455	475	CDS	UCAUUGAGUGCAGCGUUGAUG	::::.::::::::: :.::	CAUCGACGCUGCACAAAGUGU	Cleavage
		miRBase_osa-miR397a	Os10t0127900-03	F-box domain containing protein, Regulation of glucose-induced delay of seed germination	4	409	429	3pUTR	UCAUUGAGUGCAGCGUUGAUG	::::::::::: .::.::::	CAUCAACGCUGACUUCGAUGA	Translation
		miRBase_osa-miR397a	Os10t0138600-01	Cyclin-like F-box domain containing protein.	2.5	671	691	5pUTR	UCAUUGAGUGCAGCGUUGAUG	..::: ::.::::.:::::::	UGUCAUCGUUGCAUUCAAUGA	Cleavage
		miRBase_osa-miR397a	Os10t0141500-00	Conserved hypothetical protein.	4	1003	1023	5pUTR	UCAUUGAGUGCAGCGUUGAUG	:: :::.:.::::.:::.::	CAGCAAUGUUGCAUUCAGUGC	Cleavage
		miRBase_osa-miR397a	Os11t0194900-01	Protein kinase, core domain containing protein.	4	1879	1899	CDS	UCAUUGAGUGCAGCGUUGAUG	::::::. .::::.::.:::	CAUCAAUCUUGCAUUCGAUGU	Cleavage
		miRBase_osa-miR397a	Os12t0258700-01	Cupredoxin domain containing protein.	4.5	749	769	3pUTR	UCAUUGAGUGCAGCGUUGAUG	::::::::::::.:::::	CAUCAACGCUGCGCUCAACAC	Cleavage
		miRBase_osa-miR397a	Os12t0630700-01	Similar to NONA protein.	4	604	624	3pUTR	UCAUUGAGUGCAGCGUUGAUG	:::..:.: :::.::.:::::	CAUUGAUGAUGCGCUUAAUGA	Cleavage
		miRBase_osa-miR408-3p	Os01t0533000-00	Similar to predicted protein.	3.5	85	105	3pUTR	CUGCACUGCCUCUUCCCUGGC	::::::.::::::: : :::	ACCAGGGGAGAGGCACUCCAG	Cleavage
		miRBase_osa-miR408-3p	Os01t0628900-01	Cytochrome P450 family protein.	4.5	1109	1129	5pUTR	CUGCACUGCCUCUUCCCUGGC	::::::::.::::.. :::.	GCCAGGGAGGAGGUGCUGCGC	Cleavage
		miRBase_osa-miR408-3p	Os01t0741900-01	Auxin-responsive protein, Drought tolerance, Control of tiller outgrowth	3.5	1356	1376	5pUTR	CUGCACUGCCUCUUCCCUGGC	:::::::::::: . :::::	CCCAGGGAAGAGGAGCUGCAG	Cleavage
		miRBase_osa-miR408-3p	Os01t0827300-01	Putative laccase precursor, Abiotic stress response	4	219	239	3pUTR	CUGCACUGCCUCUUCCCUGGC	:::.: :::::::: :::::	GCCGGUGAAGAGGCUGUGCAA	Cleavage
		miRBase_osa-miR408-3p	Os02t0550500-00	Hypothetical conserved gene.	3.5	43	63	3pUTR	CUGCACUGCCUCUUCCCUGGC	:: ::.::::::::::::	AGAAGAGAGGAGGCAGUGCAG	Cleavage
		miRBase_osa-miR408-3p	Os02t0653200-01	Cupredoxin domain containing protein.	3	499	519	3pUTR	CUGCACUGCCUCUUCCCUGGC	::.::: :::::::::::: :	GCUAGGCAAGAGGCAGUGCUG	Cleavage
		miRBase_osa-miR408-3p	Os03t0297900-00	Similar to laccase 90c.	4	164	184	5pUTR	CUGCACUGCCUCUUCCCUGGC	::.:: :::::::: :::::	GCUAGUGAAGAGGCUGUGCAA	Cleavage
		miRBase_osa-miR408-3p	Os03t0436400-01	Similar to A.thaliana gene induced upon wounding stress.	5	1150	1171	5pUTR	CUGCACUGCCU-CUUCCCUGGC	:.:.:::::: ::::::::..:	GUCGGGGAAGGAGGCAGUGUGG	Translation
		miRBase_osa-miR408-3p	Os03t0436400-03	Similar to A.thaliana gene induced upon wounding stress.	5	1049	1070	5pUTR	CUGCACUGCCU-CUUCCCUGGC	:.:.:::::: ::::::::..:	GUCGGGGAAGGAGGCAGUGUGG	Translation
		miRBase_osa-miR408-3p	Os04t0195400-00	Transposase, MuDR, plant domain containing protein.	3.5	19	39	5pUTR	CUGCACUGCCUCUUCCCUGGC	:: ::.::::::::::::	AGAAGAGAGGAGGCAGUGCAG	Cleavage
		miRBase_osa-miR408-3p	Os04t0538800-01	Similar to Kinesin heavy chain (Fragment).	4	293	313	CDS	CUGCACUGCCUCUUCCCUGGC	: :.:::: ::::..::::::	GGCGGGGAUGAGGUGGUGCAG	Cleavage
		miRBase_osa-miR408-3p	Os07t0628600-00	Origin recognition complex subunit 6 family protein.	3	192	212	5pUTR	CUGCACUGCCUCUUCCCUGGC	: ::::: ::::::.::::.:	GACAGGGCAGAGGCGGUGCGG	Cleavage
		miRBase_osa-miR408-3p	Os08t0122700-01	Hypothetical protein.	4	280	300	5pUTR	CUGCACUGCCUCUUCCCUGGC	:::.:::::::::::: : .:	GCCGGGGAAGAGGCAGCGAGG	Cleavage
		miRBase_osa-miR408-3p	Os08t0337601-00	Hypothetical conserved gene.	3.5	19	39	3pUTR	CUGCACUGCCUCUUCCCUGGC	:: ::.::::::::::::	AGAAGAGAGGAGGCAGUGCAG	Cleavage
		miRBase_osa-miR408-3p	Os08t0482700-01	Cupredoxin domain containing protein.	3	654	674	5pUTR	CUGCACUGCCUCUUCCCUGGC	:::::: ::::::::::::	GCCAGGAUAGAGGCAGUGCAU	Cleavage
		miRBase_osa-miR408-3p	Os08t0482700-02	Conserved hypothetical protein.	3	1143	1163	5pUTR	CUGCACUGCCUCUUCCCUGGC	:::::: ::::::::::::	GCCAGGAUAGAGGCAGUGCAU	Cleavage
		miRBase_osa-miR408-3p	Os10t0559800-01	Protein of unknown function DUF547 domain containing protein.	3.5	170	190	CDS	CUGCACUGCCUCUUCCCUGGC	:::: :::::.: :.::::::	GCCAUGGAAGGGACGGUGCAG	Cleavage
		miRBase_osa-miR408-3p	Os11t0109616-00	Hypothetical protein.	4.5	1636	1656	CDS	CUGCACUGCCUCUUCCCUGGC	:...::::.::::::::: :	GUUGGGGAGGAGGCAGUGGAC	Cleavage
		miRBase_osa-miR408-3p	Os11t0351555-01	Similar to A.thaliana gene induced upon wounding stress.	5	1150	1171	5pUTR	CUGCACUGCCU-CUUCCCUGGC	:.:.:::::: ::::::::..:	GUCGGGGAAGGAGGCAGUGUGG	Translation
		miRBase_osa-miR408-3p	Os11t0351555-03	Similar to A.thaliana gene induced upon wounding stress.	5	1049	1070	5pUTR	CUGCACUGCCU-CUUCCCUGGC	:.:.:::::: ::::::::..:	GUCGGGGAAGGAGGCAGUGUGG	Translation
		miRBase_osa-miR408-3p	Os12t0109375-00	Hypothetical protein.	3.5	1625	1645	5pUTR	CUGCACUGCCUCUUCCCUGGC	:...::::.::::::::: ::	GUUGGGGAGGAGGCAGUGGAG	Cleavage
		miRBase_osa-miR1879	Os01t0685100-01	Conserved hypothetical protein.	3.5	796	819	CDS	GUGUUUGGUUUAGGGAUGAGGUGG	::::.: .:::: :::::::::::	CCACUUAGUCCCGAAACCAAACAC	Cleavage
		miRBase_osa-miR1879	Os01t0685100-01	Conserved hypothetical protein.	3.5	796	819	CDS	GUGUUUGGUUUAGGGAUGAGGUGG	::::.: .:::: :::::::::::	CCACUUAGUCCCGAAACCAAACAC	Cleavage
		miRBase_osa-miR1879	Os01t0685100-02	Conserved hypothetical protein.	3.5	752	775	3pUTR	GUGUUUGGUUUAGGGAUGAGGUGG	::::.: .:::: :::::::::::	CCACUUAGUCCCGAAACCAAACAC	Cleavage
		miRBase_osa-miR1879	Os01t0685100-02	Conserved hypothetical protein.	3.5	752	775	3pUTR	GUGUUUGGUUUAGGGAUGAGGUGG	::::.: .:::: :::::::::::	CCACUUAGUCCCGAAACCAAACAC	Cleavage
		miRBase_osa-miR1879	Os01t0923700-01	Similar to Histidine kinase.	4	2697	2720	5pUTR	GUGUUUGGUUUAGGGAUGAGGUGG	.:: .::::..:::::..:::: :	UCAGUUCAUUUCUAAAUUAAACUC	Cleavage
		miRBase_osa-miR1879	Os01t0923700-01	Similar to Histidine kinase.	4	2697	2720	5pUTR	GUGUUUGGUUUAGGGAUGAGGUGG	.:: .::::..:::::..:::: :	UCAGUUCAUUUCUAAAUUAAACUC	Cleavage
		miRBase_osa-miR1879	Os01t0923700-02	Similar to Histidine kinase.	4	1279	1302	CDS	GUGUUUGGUUUAGGGAUGAGGUGG	.:: .::::..:::::..:::: :	UCAGUUCAUUUCUAAAUUAAACUC	Cleavage
		miRBase_osa-miR1879	Os01t0923700-02	Similar to Histidine kinase.	4	1279	1302	CDS	GUGUUUGGUUUAGGGAUGAGGUGG	.:: .::::..:::::..:::: :	UCAGUUCAUUUCUAAAUUAAACUC	Cleavage
		miRBase_osa-miR1879	Os01t0923700-03	Similar to Histidine kinase.	4	535	558	3pUTR	GUGUUUGGUUUAGGGAUGAGGUGG	.:: .::::..:::::..:::: :	UCAGUUCAUUUCUAAAUUAAACUC	Cleavage
		miRBase_osa-miR1879	Os01t0923700-03	Similar to Histidine kinase.	4	535	558	3pUTR	GUGUUUGGUUUAGGGAUGAGGUGG	.:: .::::..:::::..:::: :	UCAGUUCAUUUCUAAAUUAAACUC	Cleavage
		miRBase_osa-miR1879	Os02t0267000-01	Similar to Signal peptidase I (EC 3.4.21.89) (Leader peptidase I).	4.5	972	995	3pUTR	GUGUUUGGUUUAGGGAUGAGGUGG	...::::::::::.:. ::::. :	UUGCCUCAUCCCUGAGACAAAUCC	Cleavage
		miRBase_osa-miR1879	Os02t0267000-01	Similar to Signal peptidase I (EC 3.4.21.89) (Leader peptidase I).	4.5	972	995	3pUTR	GUGUUUGGUUUAGGGAUGAGGUGG	...::::::::::.:. ::::. :	UUGCCUCAUCCCUGAGACAAAUCC	Cleavage
		miRBase_osa-miR1879	Os02t0302200-01	Similar to aminotransferase family protein.	5	34	59	3pUTR	GUGUUUGGUUUAGGGAU--GAGGUGG	:::::: ::.::: :.::::::::	ACACCUCCCAUUCCUUAGCCAAACAC	Translation
		miRBase_osa-miR1879	Os02t0302200-01	Similar to aminotransferase family protein.	5	34	59	3pUTR	GUGUUUGGUUUAGGGAU--GAGGUGG	:::::: ::.::: :.::::::::	ACACCUCCCAUUCCUUAGCCAAACAC	Translation
		miRBase_osa-miR1879	Os02t0562600-01	Similar to Seven trans-membrane protein (Fragment).	4	1597	1620	CDS	GUGUUUGGUUUAGGGAUGAGGUGG	..:. :.:::::::.:..:::..:	UUAUGUUAUCCCUAGAUUAAAUGC	Cleavage
		miRBase_osa-miR1879	Os02t0562600-01	Similar to Seven trans-membrane protein (Fragment).	4	1597	1620	CDS	GUGUUUGGUUUAGGGAUGAGGUGG	..:. :.:::::::.:..:::..:	UUAUGUUAUCCCUAGAUUAAAUGC	Cleavage
		miRBase_osa-miR1879	Os02t0673600-01	ORMDL family protein.	3.5	18	41	CDS	GUGUUUGGUUUAGGGAUGAGGUGG	: :: ::::..:.:::::::::	GCCCCCCAUCUUUGAACCAAACAG	Cleavage
		miRBase_osa-miR1879	Os02t0673600-01	ORMDL family protein.	3.5	18	41	CDS	GUGUUUGGUUUAGGGAUGAGGUGG	: :: ::::..:.:::::::::	GCCCCCCAUCUUUGAACCAAACAG	Cleavage
		miRBase_osa-miR1879	Os02t0799400-01	Conserved hypothetical protein.	2.5	561	584	CDS	GUGUUUGGUUUAGGGAUGAGGUGG	:: :::: :::: ::::::::::	CCCACUCACCCCUCAACCAAACAC	Translation
		miRBase_osa-miR1879	Os02t0799400-01	Conserved hypothetical protein.	2.5	561	584	CDS	GUGUUUGGUUUAGGGAUGAGGUGG	:: :::: :::: ::::::::::	CCCACUCACCCCUCAACCAAACAC	Translation
		miRBase_osa-miR1879	Os03t0148700-01	Similar to Calcium/calmodulin-regulated receptor-like kinase.	5	1357	1380	5pUTR	GUGUUUGGUUUAGGGAUGAGGUGG	: ::: :::::::.:::..:::	CAACCGCAUCCCUGAACUGAACUG	Cleavage
		miRBase_osa-miR1879	Os03t0148700-01	Similar to Calcium/calmodulin-regulated receptor-like kinase.	5	1357	1380	5pUTR	GUGUUUGGUUUAGGGAUGAGGUGG	: ::: :::::::.:::..:::	CAACCGCAUCCCUGAACUGAACUG	Cleavage
		miRBase_osa-miR1879	Os03t0148700-02	Similar to nodulation receptor kinase.	5	450	473	CDS	GUGUUUGGUUUAGGGAUGAGGUGG	: ::: :::::::.:::..:::	CAACCGCAUCCCUGAACUGAACUG	Cleavage
		miRBase_osa-miR1879	Os03t0148700-02	Similar to nodulation receptor kinase.	5	450	473	CDS	GUGUUUGGUUUAGGGAUGAGGUGG	: ::: :::::::.:::..:::	CAACCGCAUCCCUGAACUGAACUG	Cleavage
		miRBase_osa-miR1879	Os03t0655000-01	Hypothetical protein.	4	4073	4096	3pUTR	GUGUUUGGUUUAGGGAUGAGGUGG	:::.:: .:: : :::::::::::	CCAUCUAGUCGCGAAACCAAACAC	Cleavage
		miRBase_osa-miR1879	Os03t0655000-01	Hypothetical protein.	4	4073	4096	3pUTR	GUGUUUGGUUUAGGGAUGAGGUGG	:::.:: .:: : :::::::::::	CCAUCUAGUCGCGAAACCAAACAC	Cleavage
		miRBase_osa-miR1879	Os03t0800050-00	Hypothetical protein.	4	529	553	5pUTR	GUGUUUGGUUUAGG-GAUGAGGUGG	.:::.::: : :::.::::::::::	UCACUUCAGCUCCUGAACCAAACAC	Cleavage
		miRBase_osa-miR1879	Os03t0800050-00	Hypothetical protein.	4	529	553	5pUTR	GUGUUUGGUUUAGG-GAUGAGGUGG	.:::.::: : :::.::::::::::	UCACUUCAGCUCCUGAACCAAACAC	Cleavage
		miRBase_osa-miR1879	Os03t0847900-01	PAK-box/P21-Rho-binding domain containing protein.	2.5	692	715	CDS	GUGUUUGGUUUAGGGAUGAGGUGG	:: ::::: :::.:::..:::::	GCAGCUCAUGCCUGAACUGAACAC	Cleavage
		miRBase_osa-miR1879	Os03t0847900-01	PAK-box/P21-Rho-binding domain containing protein.	2.5	692	715	CDS	GUGUUUGGUUUAGGGAUGAGGUGG	:: ::::: :::.:::..:::::	GCAGCUCAUGCCUGAACUGAACAC	Cleavage
		miRBase_osa-miR1879	Os03t0847900-02	Similar to wiscott-Aldrich syndrome, C-terminal.	2.5	788	811	CDS	GUGUUUGGUUUAGGGAUGAGGUGG	:: ::::: :::.:::..:::::	GCAGCUCAUGCCUGAACUGAACAC	Cleavage
		miRBase_osa-miR1879	Os03t0847900-02	Similar to wiscott-Aldrich syndrome, C-terminal.	2.5	788	811	CDS	GUGUUUGGUUUAGGGAUGAGGUGG	:: ::::: :::.:::..:::::	GCAGCUCAUGCCUGAACUGAACAC	Cleavage
		miRBase_osa-miR1879	Os03t0847900-04	PAK-box/P21-Rho-binding domain containing protein.	2.5	631	654	CDS	GUGUUUGGUUUAGGGAUGAGGUGG	:: ::::: :::.:::..:::::	GCAGCUCAUGCCUGAACUGAACAC	Cleavage
		miRBase_osa-miR1879	Os03t0847900-04	PAK-box/P21-Rho-binding domain containing protein.	2.5	631	654	CDS	GUGUUUGGUUUAGGGAUGAGGUGG	:: ::::: :::.:::..:::::	GCAGCUCAUGCCUGAACUGAACAC	Cleavage
		miRBase_osa-miR1879	Os04t0486350-00	Hypothetical protein.	3.5	334	357	5pUTR	GUGUUUGGUUUAGGGAUGAGGUGG	::..::..:.:.::.::::::..:	CCGUCUUGUUCUUAGACCAAAUGC	Cleavage
		miRBase_osa-miR1879	Os04t0486350-00	Hypothetical protein.	3.5	334	357	5pUTR	GUGUUUGGUUUAGGGAUGAGGUGG	::..::..:.:.::.::::::..:	CCGUCUUGUUCUUAGACCAAAUGC	Cleavage
		miRBase_osa-miR1879	Os04t0627000-01	Similar to Homeobox-leucine zipper protein ROC2.	3.5	1905	1928	5pUTR	GUGUUUGGUUUAGGGAUGAGGUGG	.:.::.:::.:.::.::::::	UAGCUUCGUCCUUGAAUCAAACAA	Cleavage
		miRBase_osa-miR1879	Os04t0627000-01	Similar to Homeobox-leucine zipper protein ROC2.	3.5	1905	1928	5pUTR	GUGUUUGGUUUAGGGAUGAGGUGG	.:.::.:::.:.::.::::::	UAGCUUCGUCCUUGAAUCAAACAA	Cleavage
		miRBase_osa-miR1879	Os04t0627000-02	Similar to Homeobox-leucine zipper protein ROC2.	3.5	1761	1784	5pUTR	GUGUUUGGUUUAGGGAUGAGGUGG	.:.::.:::.:.::.::::::	UAGCUUCGUCCUUGAAUCAAACAA	Cleavage
		miRBase_osa-miR1879	Os04t0627000-02	Similar to Homeobox-leucine zipper protein ROC2.	3.5	1761	1784	5pUTR	GUGUUUGGUUUAGGGAUGAGGUGG	.:.::.:::.:.::.::::::	UAGCUUCGUCCUUGAAUCAAACAA	Cleavage
		miRBase_osa-miR1879	Os04t0649051-01	Similar to H0211B05.9 protein.	3.5	850	873	3pUTR	GUGUUUGGUUUAGGGAUGAGGUGG	::::::::: .::.::::::.::	CCACCUCAUGUCUGAACCAAGCAG	Cleavage
		miRBase_osa-miR1879	Os04t0649051-01	Similar to H0211B05.9 protein.	4	2389	2412	3pUTR	GUGUUUGGUUUAGGGAUGAGGUGG	.: ..::::.::::....:::.:.	UCUUUUCAUUCCUAGGUUAAAUAU	Cleavage
		miRBase_osa-miR1879	Os04t0649051-01	Similar to H0211B05.9 protein.	3.5	850	873	3pUTR	GUGUUUGGUUUAGGGAUGAGGUGG	::::::::: .::.::::::.::	CCACCUCAUGUCUGAACCAAGCAG	Cleavage
		miRBase_osa-miR1879	Os04t0649051-01	Similar to H0211B05.9 protein.	4	2389	2412	3pUTR	GUGUUUGGUUUAGGGAUGAGGUGG	.: ..::::.::::....:::.:.	UCUUUUCAUUCCUAGGUUAAAUAU	Cleavage
		miRBase_osa-miR1879	Os05t0238000-01	Similar to Cytochrome P450 family protein.	0	3652	3675	3pUTR	GUGUUUGGUUUAGGGAUGAGGUGG	::::::::::::::::::::::::	CCACCUCAUCCCUAAACCAAACAC	Cleavage
		miRBase_osa-miR1879	Os05t0238000-01	Similar to Cytochrome P450 family protein.	0	3652	3675	3pUTR	GUGUUUGGUUUAGGGAUGAGGUGG	::::::::::::::::::::::::	CCACCUCAUCCCUAAACCAAACAC	Cleavage
		miRBase_osa-miR1879	Os06t0146200-02	Conserved hypothetical protein.	5	2644	2667	5pUTR	GUGUUUGGUUUAGGGAUGAGGUGG	:::.. ::::.::::...:::: :	CCAUUACAUCUCUAAGUUAAACCC	Cleavage
		miRBase_osa-miR1879	Os06t0146200-02	Conserved hypothetical protein.	5	2644	2667	5pUTR	GUGUUUGGUUUAGGGAUGAGGUGG	:::.. ::::.::::...:::: :	CCAUUACAUCUCUAAGUUAAACCC	Cleavage
		miRBase_osa-miR1879	Os06t0256600-01	Conserved hypothetical protein.	4.5	1838	1861	5pUTR	GUGUUUGGUUUAGGGAUGAGGUGG	..:..::::.:. :::..:::::.	UUAUUUCAUUCUAAAAUUAAACAU	Cleavage
		miRBase_osa-miR1879	Os06t0256600-01	Conserved hypothetical protein.	4.5	1838	1861	5pUTR	GUGUUUGGUUUAGGGAUGAGGUGG	..:..::::.:. :::..:::::.	UUAUUUCAUUCUAAAAUUAAACAU	Cleavage
		miRBase_osa-miR1879	Os06t0727200-01	Catalase isozyme B (EC 1.11.1.6) (CAT-B).	3.5	1643	1666	5pUTR	GUGUUUGGUUUAGGGAUGAGGUGG	:..:::: ::. ::::::::::.	ACGUCUCAACCUGAAACCAAACAU	Cleavage
		miRBase_osa-miR1879	Os06t0727200-01	Catalase isozyme B (EC 1.11.1.6) (CAT-B).	3.5	1643	1666	5pUTR	GUGUUUGGUUUAGGGAUGAGGUGG	:..:::: ::. ::::::::::.	ACGUCUCAACCUGAAACCAAACAU	Cleavage
		miRBase_osa-miR1879	Os06t0727200-02	Catalase isozyme B (EC 1.11.1.6) (CAT-B).	3.5	1556	1579	CDS	GUGUUUGGUUUAGGGAUGAGGUGG	:..:::: ::. ::::::::::.	ACGUCUCAACCUGAAACCAAACAU	Cleavage
		miRBase_osa-miR1879	Os06t0727200-02	Catalase isozyme B (EC 1.11.1.6) (CAT-B).	3.5	1556	1579	CDS	GUGUUUGGUUUAGGGAUGAGGUGG	:..:::: ::. ::::::::::.	ACGUCUCAACCUGAAACCAAACAU	Cleavage
		miRBase_osa-miR1879	Os07t0211601-01	Hypothetical gene.	4	4299	4322	3pUTR	GUGUUUGGUUUAGGGAUGAGGUGG	..:..::::.:. ::::.:::::.	UUAUUUCAUUCUAAAACUAAACAU	Cleavage
		miRBase_osa-miR1879	Os07t0211601-01	Hypothetical gene.	4	4299	4322	3pUTR	GUGUUUGGUUUAGGGAUGAGGUGG	..:..::::.:. ::::.:::::.	UUAUUUCAUUCUAAAACUAAACAU	Cleavage
		miRBase_osa-miR1879	Os07t0525400-01	RabGAP/TBC domain containing protein.	3.5	503	526	3pUTR	GUGUUUGGUUUAGGGAUGAGGUGG	...::::: .:::::.::..:.::	UUGCCUCAGUCCUAAGCCGGAUAC	Cleavage
		miRBase_osa-miR1879	Os07t0525400-01	RabGAP/TBC domain containing protein.	3.5	503	526	3pUTR	GUGUUUGGUUUAGGGAUGAGGUGG	...::::: .:::::.::..:.::	UUGCCUCAGUCCUAAGCCGGAUAC	Cleavage
		miRBase_osa-miR1879	Os08t0105800-01	Cytochrome P450 family protein.	5	1837	1860	5pUTR	GUGUUUGGUUUAGGGAUGAGGUGG	:.:::::::::: :.:.:: ::..	CUACCUCAUCCCGAGAUCACACGU	Cleavage
		miRBase_osa-miR1879	Os08t0105800-01	Cytochrome P450 family protein.	5	1837	1860	5pUTR	GUGUUUGGUUUAGGGAUGAGGUGG	:.:::::::::: :.:.:: ::..	CUACCUCAUCCCGAGAUCACACGU	Cleavage
		miRBase_osa-miR1879	Os08t0220600-01	Fibronectin, type III domain containing protein.	3.5	1676	1699	5pUTR	GUGUUUGGUUUAGGGAUGAGGUGG	...:: :.:.:.::.::::::.::	UUGCCACGUUCUUAGACCAAAUAC	Cleavage
		miRBase_osa-miR1879	Os08t0220600-01	Fibronectin, type III domain containing protein.	3.5	1676	1699	5pUTR	GUGUUUGGUUUAGGGAUGAGGUGG	...:: :.:.:.::.::::::.::	UUGCCACGUUCUUAGACCAAAUAC	Cleavage
		miRBase_osa-miR1879	Os08t0287200-01	Hypothetical conserved gene.	3.5	383	406	CDS	GUGUUUGGUUUAGGGAUGAGGUGG	.:. :::::..::..:::::::.	AUAUAUCAUCUUUAGGCCAAACAU	Cleavage
		miRBase_osa-miR1879	Os08t0287200-01	Hypothetical conserved gene.	3.5	383	406	CDS	GUGUUUGGUUUAGGGAUGAGGUGG	.:. :::::..::..:::::::.	AUAUAUCAUCUUUAGGCCAAACAU	Cleavage
		miRBase_osa-miR1879	Os09t0322600-02	Hypothetical protein.	4.5	808	832	3pUTR	GUGUUUGGUUU-AGGGAUGAGGUGG	.:::.:::::::: ::::::::::	UCACUUCAUCCCUCAAACCAAACAG	Translation
		miRBase_osa-miR1879	Os09t0322600-02	Hypothetical protein.	4.5	808	832	3pUTR	GUGUUUGGUUU-AGGGAUGAGGUGG	.:::.:::::::: ::::::::::	UCACUUCAUCCCUCAAACCAAACAG	Translation
		miRBase_osa-miR1879	Os09t0331100-00	Ankyrin repeat domain containing protein.	4.5	531	554	3pUTR	GUGUUUGGUUUAGGGAUGAGGUGG	:::::: : ..:::.:::::::	GCACCUCCUGUUUAAGCCAAACAA	Cleavage
		miRBase_osa-miR1879	Os09t0331100-00	Ankyrin repeat domain containing protein.	4.5	531	554	3pUTR	GUGUUUGGUUUAGGGAUGAGGUGG	:::::: : ..:::.:::::::	GCACCUCCUGUUUAAGCCAAACAA	Cleavage
		miRBase_osa-miR1879	Os10t0389300-01	Similar to Red chlorophyll catabolite reductase (Fragment).	5	1534	1557	5pUTR	GUGUUUGGUUUAGGGAUGAGGUGG	::::: .. ::.: ::::::::::	CCACCCUGCCCUUCAACCAAACAC	Translation
		miRBase_osa-miR1879	Os10t0389300-01	Similar to Red chlorophyll catabolite reductase (Fragment).	5	1534	1557	5pUTR	GUGUUUGGUUUAGGGAUGAGGUGG	::::: .. ::.: ::::::::::	CCACCCUGCCCUUCAACCAAACAC	Translation
		miRBase_osa-miR1879	Os10t0468800-00	Hypothetical conserved gene.	2.5	633	656	CDS	GUGUUUGGUUUAGGGAUGAGGUGG	.::.::::.::::.::::::	GAUUCUUAUCCUUAAAUCAAACAA	Cleavage
		miRBase_osa-miR1879	Os10t0468800-00	Hypothetical conserved gene.	2.5	633	656	CDS	GUGUUUGGUUUAGGGAUGAGGUGG	.::.::::.::::.::::::	GAUUCUUAUCCUUAAAUCAAACAA	Cleavage
		miRBase_osa-miR1879	Os11t0202450-00	Hypothetical protein.	2.5	752	775	3pUTR	GUGUUUGGUUUAGGGAUGAGGUGG	::::.::.:::::::::::.	GGCCCUCGUCUCUAAACCAAACGA	Cleavage
		miRBase_osa-miR1879	Os11t0202450-00	Hypothetical protein.	2.5	752	775	3pUTR	GUGUUUGGUUUAGGGAUGAGGUGG	::::.::.:::::::::::.	GGCCCUCGUCUCUAAACCAAACGA	Cleavage
		miRBase_osa-miR5827	Os01t0105900-01	Carbohydrate/purine kinase domain containing protein.	5	997	1017	5pUTR	UUUGUUGCAAUUUGGACUACC	:::.::.:::.: ::..:::	GGUGGUUCAAGUGGCGGCAAC	Cleavage
		miRBase_osa-miR5827	Os01t0285300-01	MYB transcription factor, Regulation of cellulose synthesis, Promotion of nitrogen utilization and biomass production, Secondary cell wall formation	5	534	555	3pUTR	UUUGUUGCAAUUUG-GACUACC	:::.::: ::::::::::::	GGUGGUCUCAAAUUGCAACACG	Cleavage
		miRBase_osa-miR5827	Os01t0695300-01	Similar to Farnesyl pyrophosphate synthetase (FPP synthetase) (FPS) (Farnesyl diphosphate synthetase) [Includes: Dimethylallyltranstransferase (EC 2.5.1.1); Geranyltranstransferase (EC 2.5.1.10)].	4	381	401	CDS	UUUGUUGCAAUUUGGACUACC	::: .:::::: :::::::	AUUAGAUCAAAUUACAACAAA	Cleavage
		miRBase_osa-miR5827	Os02t0556400-01	tRNA guanosine-2'-O-methyltransferase, TRM11 domain containing protein.	4	870	890	3pUTR	UUUGUUGCAAUUUGGACUACC	::.:::::.:::::::.:	CGUGGUCCAGAUUGCAAUAUU	Cleavage
		miRBase_osa-miR5827	Os02t0667500-01	Similar to tetracycline transporter protein.	4.5	1342	1362	5pUTR	UUUGUUGCAAUUUGGACUACC	:::::: ::.::: :::::.	GGUAGUACAGAUUUCAACAGC	Cleavage
		miRBase_osa-miR5827	Os02t0730500-01	Fcf2 pre-rRNA processing domain containing protein.	5	819	839	3pUTR	UUUGUUGCAAUUUGGACUACC	:.::::::::.:::::	CAACCUUCAAAUUGCGACAAA	Cleavage
		miRBase_osa-miR5827	Os02t0738900-01	Dynamin-related protein, Secondary cell wall cellulose biosynthesis	4	1495	1515	5pUTR	UUUGUUGCAAUUUGGACUACC	::: ::. :::::::::: ::	GGUCGUUGAAAUUGCAACCAA	Cleavage
		miRBase_osa-miR5827	Os03t0247100-01	Conserved hypothetical protein.	3.5	1704	1724	5pUTR	UUUGUUGCAAUUUGGACUACC	: ::::::::: ::..:::::	GAUAGUCCAAAGUGUGACAAA	Translation
		miRBase_osa-miR5827	Os03t0257700-01	Hypothetical protein.	4	151	171	5pUTR	UUUGUUGCAAUUUGGACUACC	::::: ::.:::::::: ::	GGUAGCGCAGAUUGCAACCAA	Cleavage
		miRBase_osa-miR5827	Os03t0395600-01	Conserved hypothetical protein.	3.5	42	62	3pUTR	UUUGUUGCAAUUUGGACUACC	:::::::::::: :::::.	AGUAGUCCAAAUUUGAACAAG	Cleavage
		miRBase_osa-miR5827	Os03t0728900-00	Helix-loop-helix DNA-binding domain containing protein.	4.5	438	458	5pUTR	UUUGUUGCAAUUUGGACUACC	:.:::::::: :...::::	CCUGGUCCAAAUAGUGGCAAA	Cleavage
		miRBase_osa-miR5827	Os04t0366000-00	Similar to OSIGBa0110B10.6 protein.	4.5	468	488	3pUTR	UUUGUUGCAAUUUGGACUACC	:::.: :....:::.:.::::	GGUGGACUGGGUUGUAGCAAA	Cleavage
		miRBase_osa-miR5827	Os04t0474300-01	Glycoside hydrolase, family 1 protein.	3.5	3361	3381	5pUTR	UUUGUUGCAAUUUGGACUACC	:: ::::::.:: :::.:::	UGUUGUCCAAGUUACAAUAAA	Cleavage
		miRBase_osa-miR5827	Os04t0550300-01	Hypothetical protein.	3.5	698	718	3pUTR	UUUGUUGCAAUUUGGACUACC	:::.:::::::: :.:::::	GGUGGUCCAAAUCGUAACAAU	Cleavage
		miRBase_osa-miR5827	Os04t0641000-01	Similar to DNA-directed RNA polymerase.	4	2851	2871	CDS	UUUGUUGCAAUUUGGACUACC	:::.: :::..: ::::::::	GGUGGGCCAGGUGGCAACAAA	Cleavage
		miRBase_osa-miR5827	Os04t0641000-02	Similar to DNA-directed RNA polymerase.	4	520	540	3pUTR	UUUGUUGCAAUUUGGACUACC	:::.: :::..: ::::::::	GGUGGGCCAGGUGGCAACAAA	Cleavage
		miRBase_osa-miR5827	Os06t0101800-01	Similar to NAC-domain protein 1-1.	4	981	1001	5pUTR	UUUGUUGCAAUUUGGACUACC	::::::::::: :: ::::	UUUAGUCCAAAUUACACCAAA	Cleavage
		miRBase_osa-miR5827	Os06t0203702-00	Hypothetical protein.	3.5	36	56	5pUTR	UUUGUUGCAAUUUGGACUACC	:::.::. ::.:::.::::.:	GGUGGUUGAAGUUGUAACAGA	Cleavage
		miRBase_osa-miR5827	Os06t0474800-02	Similar to 3Fe-4S ferredoxin.	2.5	2031	2051	CDS	UUUGUUGCAAUUUGGACUACC	:::.::::::: ::.::::::	GGUGGUCCAAACUGUAACAAA	Translation
		miRBase_osa-miR5827	Os06t0474800-02	Similar to 3Fe-4S ferredoxin.	5	2123	2143	CDS	UUUGUUGCAAUUUGGACUACC	::.: ::::: :::::. ::	UGUGGACCAAAGUGCAAUUAA	Translation
		miRBase_osa-miR5827	Os07t0155200-01	Uncharacterised protein family UPF0090 domain containing protein.	4.5	991	1011	5pUTR	UUUGUUGCAAUUUGGACUACC	::::..:::::: :::..:	AUUAGUUUAAAUUGGAACGGA	Cleavage
		miRBase_osa-miR5827	Os07t0252400-01	Similar to Cellulose synthase-8.	4	3323	3343	5pUTR	UUUGUUGCAAUUUGGACUACC	::.:::...::::.::: ::	UGUGGUCUGGAUUGUAACUAA	Cleavage
		miRBase_osa-miR5827	Os07t0252400-02	Similar to Cellulose synthase BoCesA7.	4	661	681	CDS	UUUGUUGCAAUUUGGACUACC	::.:::...::::.::: ::	UGUGGUCUGGAUUGUAACUAA	Cleavage
		miRBase_osa-miR5827	Os07t0568700-02	Polygalacturonase-inhibiting protein, Inhibitor of fungal polygalacturonase, Regulation of floral organ number	4	1222	1242	5pUTR	UUUGUUGCAAUUUGGACUACC	: :::: :::::::.::: ::	GUUAGUACAAAUUGUAACCAA	Cleavage
		miRBase_osa-miR5827	Os07t0644200-01	Similar to NodH (Fragment).	4	127	148	5pUTR	UUUGUUGCAAUUUGG-ACUACC	:::: :::::::::::.::.	UAUAGUACCAAAUUGCAAUAAG	Cleavage
		miRBase_osa-miR5827	Os07t0644200-02	Hypothetical conserved gene.	4	359	380	5pUTR	UUUGUUGCAAUUUGG-ACUACC	:::: :::::::::::.::.	UAUAGUACCAAAUUGCAAUAAG	Cleavage
		miRBase_osa-miR5827	Os08t0176200-01	Serine/threonine protein kinase-related domain containing protein.	3	198	218	3pUTR	UUUGUUGCAAUUUGGACUACC	: : :.:::.::::::::::	AGAACUUCAAGUUGCAACAAA	Cleavage
		miRBase_osa-miR5827	Os08t0254900-01	Similar to Glutamyl-tRNA reductase binding protein.	3.5	1232	1252	5pUTR	UUUGUUGCAAUUUGGACUACC	:::::: .:::::::....:	CGUAGUCAGAAUUGCAGUGGA	Cleavage
		miRBase_osa-miR5827	Os08t0265300-00	Disease resistance protein domain containing protein.	3.5	1618	1638	5pUTR	UUUGUUGCAAUUUGGACUACC	:: :.:.:::::::.::::	CAUACUUCGAAUUGCAGCAAA	Cleavage
		miRBase_osa-miR5827	Os08t0421000-01	Conserved hypothetical protein.	1	3200	3220	5pUTR	UUUGUUGCAAUUUGGACUACC	:::.::::::::::.::::::	GGUGGUCCAAAUUGUAACAAA	Cleavage
		miRBase_osa-miR5827	Os08t0505300-00	Similar to 60S ribosomal protein L31.	5	233	253	3pUTR	UUUGUUGCAAUUUGGACUACC	::::...::::::::::	UUUAGUUUGAAUUGCAACAUC	Cleavage
		miRBase_osa-miR5827	Os09t0371200-01	Major facilitator superfamily protein.	4	1491	1511	5pUTR	UUUGUUGCAAUUUGGACUACC	::::..:::::::.::.:	UAGAGUCUGAAUUGCAGCAGA	Cleavage
		miRBase_osa-miR5827	Os09t0479300-01	Phenylalanyl-tRNA synthetase, class IIc family protein.	4.5	797	817	3pUTR	UUUGUUGCAAUUUGGACUACC	: :.::::::. :::.::.::	GAUGGUCCAAGGUGCGACGAA	Translation
		miRBase_osa-miR5827	Os10t0135833-00	Conserved hypothetical protein.	4.5	311	331	5pUTR	UUUGUUGCAAUUUGGACUACC	:: .:::::::::::::. :	GGAGGUCCAAAUUGCAAUCAC	Cleavage
		miRBase_osa-miR5827	Os10t0532800-01	Conserved hypothetical protein.	4.5	1609	1629	5pUTR	UUUGUUGCAAUUUGGACUACC	::::.::.::: .:.::::	UCUAGUUCAGAUUUUAGCAAA	Cleavage
		miRBase_osa-miR5827	Os11t0664500-01	Hypothetical conserved gene.	2.5	1527	1547	5pUTR	UUUGUUGCAAUUUGGACUACC	:::::::.::::::::::	GUAAGUCCAAGUUGCAACAAA	Cleavage
		miRBase_osa-miR5827	Os12t0235800-01	Similar to Argininosuccinate synthase (Fragment).	2.5	1702	1722	5pUTR	UUUGUUGCAAUUUGGACUACC	::: :::.:::::::::.::.	GGUUGUCUAAAUUGCAAUAAG	Cleavage
		miRBase_osa-miR5827	Os12t0235800-02	Similar to Argininosuccinate synthase.	2.5	1262	1282	3pUTR	UUUGUUGCAAUUUGGACUACC	::: :::.:::::::::.::.	GGUUGUCUAAAUUGCAAUAAG	Cleavage
		miRBase_osa-miR5827	Os12t0477200-00	Hypothetical conserved gene.	4	1019	1039	5pUTR	UUUGUUGCAAUUUGGACUACC	:.:::::..::: ::::::	UAUGGUCCAGGUUGAAACAAA	Cleavage
		PMIRen_Osa-miRN2261	Os01t0177900-01	ATP-binding cassette transporter, Cuticle formation, Defense response	3.5	498	518	3pUTR	UGAGAUCAAGGGUUGAACAGC	::::::::::. ::::.::	UCUGUUCAACCUGUGAUUUCC	Cleavage
		PMIRen_Osa-miRN2261	Os01t0177900-02	Similar to Pleiotropic drug resistance protein 6.	3.5	576	596	3pUTR	UGAGAUCAAGGGUUGAACAGC	::::::::::. ::::.::	UCUGUUCAACCUGUGAUUUCC	Cleavage
		PMIRen_Osa-miRN2261	Os01t0226300-01	Reticulon family protein.	5	723	743	3pUTR	UGAGAUCAAGGGUUGAACAGC	::::::..:...:::::::	GCUGUUUGAUUUUUGAUCUGU	Cleavage
		PMIRen_Osa-miRN2261	Os01t0263900-00	Hypothetical protein.	4.5	83	103	5pUTR	UGAGAUCAAGGGUUGAACAGC	:::: :...::.::: :::::	GCUGCUUGGCCUUUGCUCUCA	Cleavage
		PMIRen_Osa-miRN2261	Os01t0362000-01	Conserved hypothetical protein.	4.5	880	900	3pUTR	UGAGAUCAAGGGUUGAACAGC	:.:::: ::.:.:: ::::.:	GUUGUUGAAUCUUUCAUCUUA	Cleavage
		PMIRen_Osa-miRN2261	Os01t0694300-01	Similar to T17H3.9.	4	959	979	3pUTR	UGAGAUCAAGGGUUGAACAGC	: :::: ::::.:: ::::::	GAUGUUAAACCUUUCAUCUCA	Cleavage
		PMIRen_Osa-miRN2261	Os01t0752600-01	Glycosyl transferase, family 19 protein.	4.5	1740	1760	3pUTR	UGAGAUCAAGGGUUGAACAGC	::: ::::...::::.:.::	GCUUUUCAGUUCUUGGUUUCU	Cleavage
		PMIRen_Osa-miRN2261	Os01t0939200-01	Conserved hypothetical protein.	4	568	588	3pUTR	UGAGAUCAAGGGUUGAACAGC	:::::::..:::::: :.::	GCUGUUCGGCCCUUGUUUUCU	Cleavage
		PMIRen_Osa-miRN2261	Os02t0156633-00	Hypothetical conserved gene.	3	844	863	3pUTR	UGAGAUCAAGGGUUGAACAGC	:::: :::.::::::::::.	ACUGU-CAAUCCUUGAUCUCG	Cleavage
		PMIRen_Osa-miRN2261	Os03t0235100-01	Similar to Pg4.	3.5	1085	1105	5pUTR	UGAGAUCAAGGGUUGAACAGC	.: :::...:.:::::::::	UUUCUUCGGUCUUUGAUCUCA	Cleavage
		PMIRen_Osa-miRN2261	Os03t0235100-02	Similar to Pg4.	3.5	1035	1055	5pUTR	UGAGAUCAAGGGUUGAACAGC	.: :::...:.:::::::::	UUUCUUCGGUCUUUGAUCUCA	Cleavage
		PMIRen_Osa-miRN2261	Os03t0320800-01	Similar to Leucine Rich Repeat family protein, expressed.	4.5	1798	1818	5pUTR	UGAGAUCAAGGGUUGAACAGC	::::::::... ::::::: :	GCUGUUCAGUUGUUGAUCUGA	Translation
		PMIRen_Osa-miRN2261	Os03t0320800-02	Similar to Leucine Rich Repeat family protein, expressed.	4.5	624	644	3pUTR	UGAGAUCAAGGGUUGAACAGC	::::::::... ::::::: :	GCUGUUCAGUUGUUGAUCUGA	Translation
		PMIRen_Osa-miRN2261	Os03t0331700-02	Similar to cDNA clone:002-120-A09, full insert sequence.	3	1964	1984	5pUTR	UGAGAUCAAGGGUUGAACAGC	.::::.:::.::::.:.:.:	UUUGUUUAACUCUUGGUUUUA	Cleavage
		PMIRen_Osa-miRN2261	Os03t0338200-01	Conserved hypothetical protein.	4.5	2239	2259	CDS	UGAGAUCAAGGGUUGAACAGC	: :::::::...:: ::.:::	GGUGUUCAAUUUUUCAUUUCA	Cleavage
		PMIRen_Osa-miRN2261	Os03t0766600-01	Conserved hypothetical protein.	3.5	5	25	3pUTR	UGAGAUCAAGGGUUGAACAGC	::::::.:.:.::: :.:::	UCUGUUCGAUCUUUGCUUUCA	Cleavage
		PMIRen_Osa-miRN2261	Os04t0165900-00	Conserved hypothetical protein.	3.5	338	358	3pUTR	UGAGAUCAAGGGUUGAACAGC	.:::::::.:::::.: :.:	UUUGUUCAAUCCUUGGUGUUA	Cleavage
		PMIRen_Osa-miRN2261	Os04t0166000-01	Conserved hypothetical protein.	3.5	2133	2153	CDS	UGAGAUCAAGGGUUGAACAGC	.:::::::.:::::.: :.:	UUUGUUCAAUCCUUGGUGUUA	Cleavage
		PMIRen_Osa-miRN2261	Os04t0166000-02	Hypothetical conserved gene.	3.5	338	358	3pUTR	UGAGAUCAAGGGUUGAACAGC	.:::::::.:::::.: :.:	UUUGUUCAAUCCUUGGUGUUA	Cleavage
		PMIRen_Osa-miRN2261	Os05t0533500-01	Similar to Serine acetyltransferase.	4	1210	1230	5pUTR	UGAGAUCAAGGGUUGAACAGC	:.::: .:::..:::::.:.:	GUUGUAUAACUUUUGAUUUUA	Cleavage
		PMIRen_Osa-miRN2261	Os06t0103200-01	Transferase family protein.	3.5	632	652	3pUTR	UGAGAUCAAGGGUUGAACAGC	.::::::::: :::.::::	CUUGUUCAACCGUUGGUCUCC	Translation
		PMIRen_Osa-miRN2261	Os06t0143900-01	Similar to Coatomer protein complex, beta prime; beta'-COP protein.	4.5	2942	2962	3pUTR	UGAGAUCAAGGGUUGAACAGC	:: :::..: :.:::::::.:	GCCGUUUGAGCUUUGAUCUUA	Cleavage
		PMIRen_Osa-miRN2261	Os06t0143900-02	Similar to Coatomer complex subunit.	4.5	1120	1140	3pUTR	UGAGAUCAAGGGUUGAACAGC	:: :::..: :.:::::::.:	GCCGUUUGAGCUUUGAUCUUA	Cleavage
		PMIRen_Osa-miRN2261	Os06t0143900-03	Similar to Coatomer complex subunit.	4.5	1005	1025	CDS	UGAGAUCAAGGGUUGAACAGC	:: :::..: :.:::::::.:	GCCGUUUGAGCUUUGAUCUUA	Cleavage
		PMIRen_Osa-miRN2261	Os06t0586900-01	Similar to Elicitor-inducible LRR receptor-like protein EILP.	4.5	561	581	3pUTR	UGAGAUCAAGGGUUGAACAGC	:.: ::::::::::: :.:..	GUUAUUCAACCCUUGCUUUUG	Cleavage
		PMIRen_Osa-miRN2261	Os07t0206700-02	Similar to Cycloartenol-C-24-methyltransferase 1.	3.5	1337	1357	5pUTR	UGAGAUCAAGGGUUGAACAGC	:: ::.::.:::::::.::	CCUCUUUAAUCCUUGAUUUCU	Cleavage
		PMIRen_Osa-miRN2261	Os07t0420000-01	Conserved hypothetical protein.	3	1651	1671	5pUTR	UGAGAUCAAGGGUUGAACAGC	:::::::..: :::::.:::	CCUGUUCAGUCAUUGAUUUCA	Translation
		PMIRen_Osa-miRN2261	Os08t0103900-01	NAC transcription factor, Regulation of cellulose synthesis, Regulation of secondary wall biosynthesis	5	1552	1572	5pUTR	UGAGAUCAAGGGUUGAACAGC	:.:::::. :..:::: ::::	GUUGUUCGUCUUUUGACCUCA	Cleavage
		PMIRen_Osa-miRN2261	Os08t0138600-01	Pentatricopeptide repeat domain containing protein.	3.5	2532	2552	3pUTR	UGAGAUCAAGGGUUGAACAGC	:::::: ::..::: :::::	CCUGUUCUACUUUUGCUCUCA	Cleavage
		PMIRen_Osa-miRN2261	Os08t0253150-01	Conserved hypothetical protein.	3.5	207	227	5pUTR	UGAGAUCAAGGGUUGAACAGC	:::: ::.:.::::::.:..	UCUGUCCAGCUCUUGAUUUUG	Cleavage
		PMIRen_Osa-miRN2261	Os08t0258200-01	Ankyrin domain containing protein.	4	744	764	3pUTR	UGAGAUCAAGGGUUGAACAGC	:::::::. :::::::::	AUGGUUCAACUAUUGAUCUCA	Translation
		PMIRen_Osa-miRN2261	Os08t0258200-02	Ankyrin domain containing protein.	4	817	837	3pUTR	UGAGAUCAAGGGUUGAACAGC	:::::::. :::::::::	AUGGUUCAACUAUUGAUCUCA	Translation
		PMIRen_Osa-miRN2261	Os08t0388300-01	NB-ARC domain containing protein.	5	2317	2337	CDS	UGAGAUCAAGGGUUGAACAGC	:.:::::::::.: :::::	GUUGUUCAACCUUGAAUCUCU	Cleavage
		PMIRen_Osa-miRN2261	Os08t0388300-02	Hypothetical conserved gene.	5	2192	2212	CDS	UGAGAUCAAGGGUUGAACAGC	:.:::::::::.: :::::	GUUGUUCAACCUUGAAUCUCU	Cleavage
		PMIRen_Osa-miRN2261	Os08t0436600-01	Hypothetical conserved gene.	4.5	1499	1519	5pUTR	UGAGAUCAAGGGUUGAACAGC	:.::: ..:::.::::::: :	GUUGUAUGACCUUUGAUCUAA	Cleavage
		PMIRen_Osa-miRN2261	Os09t0416501-01	Conserved hypothetical protein.	4.5	1492	1512	5pUTR	UGAGAUCAAGGGUUGAACAGC	:.:: ::.:::.:::::.:.	GUUGAUCGACCUUUGAUUUUU	Cleavage
		PMIRen_Osa-miRN2261	Os09t0479500-01	NB-ARC domain containing protein.	5	2489	2509	5pUTR	UGAGAUCAAGGGUUGAACAGC	::::::.::::.: :.:.:.	GCUGUUUAACCUUCGGUUUUU	Cleavage
		PMIRen_Osa-miRN2261	Os10t0397400-01	Dim/dwf1 protein, Cell elongation protein DIMINUTO/Dwarf1, Brassinosteroid (BR) biosynthesis	4.5	56	76	3pUTR	UGAGAUCAAGGGUUGAACAGC	:. :::::: :::::.:.:.:	GUGGUUCAAGCCUUGGUUUUA	Cleavage
		PMIRen_Osa-miRN2261	Os10t0399901-01	Conserved hypothetical protein.	4.5	3837	3857	5pUTR	UGAGAUCAAGGGUUGAACAGC	:.::::. :::.::: :.:::	GUUGUUUCACCUUUGUUUUCA	Cleavage
		PMIRen_Osa-miRN2261	Os11t0208850-00	Hypothetical protein.	4.5	1401	1421	5pUTR	UGAGAUCAAGGGUUGAACAGC	:: ::::.:.:::::: :::	GCGGUUCGAUCCUUGAGCUCC	Cleavage
		PMIRen_Osa-miRN2261	Os11t0689100-01	NB-ARC domain containing protein.	4.5	275	295	5pUTR	UGAGAUCAAGGGUUGAACAGC	:::::.. ::::::::::	GGGGUUCAGUGCUUGAUCUCA	Translation
		PMIRen_Osa-miRN2261	Os12t0280801-01	Similar to ESTs AU075609(C63344).	5	2350	2370	3pUTR	UGAGAUCAAGGGUUGAACAGC	.::::::.:..:::.:::	UUUGUUCAGCUUUUGGUCUGC	Cleavage
		PMIRen_Osa-miRN2261	Os12t0566050-00	Hypothetical protein.	3.5	529	549	5pUTR	UGAGAUCAAGGGUUGAACAGC	::::: :..:::::: ::::	ACUGUUGAGUCCUUGAGCUCA	Cleavage
		PMIRen_Osa-miRN2310	Os01t0149200-01	Hypothetical gene.	3	3352	3373	3pUTR	UAAAUGUAUGACGCUGUUGACU	:::.:::.:::::: :.:::::	AGUUAACGGCGUCAAAUAUUUA	Cleavage
		PMIRen_Osa-miRN2310	Os01t0153150-01	Hypothetical conserved gene.	2	3226	3247	3pUTR	UAAAUGUAUGACGCUGUUGACU	:::::::.:::::::::::: :	AGUCAACGGCGUCAUACAUUAA	Cleavage
		PMIRen_Osa-miRN2310	Os01t0812600-01	Tetratricopeptide-like helical domain containing protein.	2	871	892	3pUTR	UAAAUGUAUGACGCUGUUGACU	:::::::.:::::::::::: :	AGUCAACGGCGUCAUACAUUAA	Cleavage
		PMIRen_Osa-miRN2310	Os01t0865100-02	Similar to Uricase.	2.5	992	1013	5pUTR	UAAAUGUAUGACGCUGUUGACU	:::::::.::::::::.::: :	AGUCAACGGCGUCAUAUAUUAA	Cleavage
		PMIRen_Osa-miRN2310	Os01t0949700-01	Glutathione S-transferase, C-terminal domain containing protein.	3.5	950	971	3pUTR	UAAAUGUAUGACGCUGUUGACU	:::::::.:::::: :.::::	AGUCAACGGCGUCAAAUAUUUU	Cleavage
		PMIRen_Osa-miRN2310	Os02t0121600-01	Similar to Zinc finger A20 domain-containing stress-associated protein 18.	3.5	1276	1297	CDS	UAAAUGUAUGACGCUGUUGACU	:::::::.:::::::::.::	AGUCAACGGCGUCAUACGUUAC	Cleavage
		PMIRen_Osa-miRN2310	Os02t0656200-01	Similar to Ceramide kinase.	3	1726	1747	5pUTR	UAAAUGUAUGACGCUGUUGACU	::::::::::::::: :::: :	AGUCAACAGCGUCAUCCAUUAA	Cleavage
		PMIRen_Osa-miRN2310	Os02t0737801-01	Similar to Pentatricopeptide repeat protein.	3.5	470	491	3pUTR	UAAAUGUAUGACGCUGUUGACU	::::::.. ::::::::::: :	AGUCAAUGACGUCAUACAUUAA	Cleavage
		PMIRen_Osa-miRN2310	Os02t0826650-00	Hypothetical protein.	3	654	675	5pUTR	UAAAUGUAUGACGCUGUUGACU	:::::::: :::.::::::: :	AGUCAACAUCGUUAUACAUUAA	Cleavage
		PMIRen_Osa-miRN2310	Os03t0227601-01	Hypothetical gene.	3	1237	1258	5pUTR	UAAAUGUAUGACGCUGUUGACU	:::::::.:::::: ::::::	AGUCAACGGCGUCAAACAUUUC	Cleavage
		PMIRen_Osa-miRN2310	Os03t0409100-01	Hypothetical conserved gene.	3.5	1045	1066	5pUTR	UAAAUGUAUGACGCUGUUGACU	:::::::.:.:::: ::::::	AGUCAACGGUGUCAAACAUUUC	Cleavage
		PMIRen_Osa-miRN2310	Os03t0839800-01	Protein of unknown function DUF688 domain containing protein.	1.5	655	676	3pUTR	UAAAUGUAUGACGCUGUUGACU	:::::::::::::: :::::::	AGUCAACAGCGUCAAACAUUUA	Cleavage
		PMIRen_Osa-miRN2310	Os04t0174200-01	Similar to OsRAD23-like.	2	983	1004	5pUTR	UAAAUGUAUGACGCUGUUGACU	:::::::.:::::: :::::::	AGUCAACGGCGUCAAACAUUUA	Cleavage
		PMIRen_Osa-miRN2310	Os04t0178300-02	Similar to Syn-copalyl diphosphate synthase.	2.5	354	375	5pUTR	UAAAUGUAUGACGCUGUUGACU	:::.:::.:::::.:::::::	AGUUAACGGCGUCGUACAUUUU	Cleavage
		PMIRen_Osa-miRN2310	Os04t0203300-01	Hypothetical conserved gene.	2	3001	3022	3pUTR	UAAAUGUAUGACGCUGUUGACU	:::::::::::::: :.:::::	AGUCAACAGCGUCAAAUAUUUA	Cleavage
		PMIRen_Osa-miRN2310	Os04t0570250-01	Hypothetical gene.	3.5	3908	3929	3pUTR	UAAAUGUAUGACGCUGUUGACU	::::::::::::::: .::: :	AGUCAACAGCGUCAUCUAUUAA	Cleavage
		PMIRen_Osa-miRN2310	Os04t0683900-01	Protein of unknown function DUF296 domain containing protein.	2.5	87	108	5pUTR	UAAAUGUAUGACGCUGUUGACU	: :::::.:.:::::::::: :	AAUCAACGGUGUCAUACAUUAA	Cleavage
		PMIRen_Osa-miRN2310	Os05t0171050-01	Similar to Phospholipase D alpha 1 precursor (EC 3.1.4.4) (PLD alpha 1) (Choline phosphatase 1) (Phosphatidylcholine-hydrolyzing phospholipase D 1).	3.5	2676	2697	5pUTR	UAAAUGUAUGACGCUGUUGACU	::::::..:.:::: :.:::::	AGUCAAUGGUGUCAAAUAUUUA	Cleavage
		PMIRen_Osa-miRN2310	Os05t0214232-00	Hypothetical protein.	2.5	760	781	3pUTR	UAAAUGUAUGACGCUGUUGACU	:::::::.:::::: :.:::::	AGUCAACGGCGUCAAAUAUUUA	Cleavage
		PMIRen_Osa-miRN2310	Os05t0521300-02	Similar to Histidine-containing phosphotransfer protein 4.	2.5	1337	1358	5pUTR	UAAAUGUAUGACGCUGUUGACU	:::::::.:.:::: :::::::	AGUCAACGGUGUCAAACAUUUA	Cleavage
		PMIRen_Osa-miRN2310	Os06t0115000-01	Conserved hypothetical protein.	3.5	771	792	5pUTR	UAAAUGUAUGACGCUGUUGACU	:::::::.:::::: :.::::	AGUCAACGGCGUCAAAUAUUUU	Cleavage
		PMIRen_Osa-miRN2310	Os06t0115000-01	Conserved hypothetical protein.	3.5	1051	1072	5pUTR	UAAAUGUAUGACGCUGUUGACU	: :::: .:::::: :.:::::	AAUCAAAGGCGUCAAAUAUUUA	Cleavage
		PMIRen_Osa-miRN2310	Os06t0260000-01	Conserved hypothetical protein.	3.5	1204	1225	5pUTR	UAAAUGUAUGACGCUGUUGACU	:::::::.:.:::: ::::::	AGUCAACGGUGUCAAACAUUUC	Cleavage
		PMIRen_Osa-miRN2310	Os06t0673300-01	Conserved hypothetical protein.	3.5	1716	1737	5pUTR	UAAAUGUAUGACGCUGUUGACU	:::::::.:.:::: ::::::	AGUCAACGGUGUCAAACAUUUU	Cleavage
		PMIRen_Osa-miRN2310	Os07t0169100-00	Zinc finger A20 domain-containing stress-associated protein 18.	2	278	299	3pUTR	UAAAUGUAUGACGCUGUUGACU	:::::::::::::.:::::: :	AGUCAACAGCGUCGUACAUUAA	Cleavage
		PMIRen_Osa-miRN2310	Os07t0468500-01	Leucine-rich repeat domain containing protein.	3.5	165	186	5pUTR	UAAAUGUAUGACGCUGUUGACU	:::::::.:.:::: ::::::	AGUCAACGGUGUCAAACAUUUU	Cleavage
		PMIRen_Osa-miRN2310	Os07t0542701-01	Conserved hypothetical protein.	3	1092	1113	5pUTR	UAAAUGUAUGACGCUGUUGACU	:::::::. ::::::::::: :	AGUCAACGUCGUCAUACAUUAA	Cleavage
		PMIRen_Osa-miRN2310	Os07t0543000-02	Similar to Helix-loop-helix-like protein (Fragment).	3	762	783	3pUTR	UAAAUGUAUGACGCUGUUGACU	:::::::. ::::::::::: :	AGUCAACGACGUCAUACAUUAA	Cleavage
		PMIRen_Osa-miRN2310	Os08t0220600-03	Hypothetical conserved gene.	2.5	414	435	3pUTR	UAAAUGUAUGACGCUGUUGACU	:::::::.:::::: :.:::::	AGUCAACGGCGUCAAAUAUUUA	Cleavage
		PMIRen_Osa-miRN2310	Os08t0430050-01	Conserved hypothetical protein.	3.5	4262	4283	5pUTR	UAAAUGUAUGACGCUGUUGACU	:::::::.:.:::: ::::::	AGUCAACGGUGUCAAACAUUUU	Cleavage
		PMIRen_Osa-miRN2310	Os08t0562600-03	C2 calcium-dependent membrane targeting domain containing protein.	3.5	1593	1614	3pUTR	UAAAUGUAUGACGCUGUUGACU	:::.:::.:.:::: :.:::::	AGUUAACGGUGUCAAAUAUUUA	Cleavage
		PMIRen_Osa-miRN2310	Os09t0380450-01	Conserved hypothetical protein.	2	102	123	5pUTR	UAAAUGUAUGACGCUGUUGACU	:::::::.:::::.:::::::	AGUCAACGGCGUCGUACAUUUU	Cleavage
		PMIRen_Osa-miRN2310	Os09t0399502-01	Hypothetical conserved gene.	2	1183	1204	5pUTR	UAAAUGUAUGACGCUGUUGACU	:::::::.:::::::::::: :	AGUCAACGGCGUCAUACAUUAA	Cleavage
		PMIRen_Osa-miRN2310	Os09t0482640-01	Serine/threonine protein kinase-related domain containing protein.	2	1187	1208	5pUTR	UAAAUGUAUGACGCUGUUGACU	:::::::.:::::: :::::::	AGUCAACGGCGUCAAACAUUUA	Cleavage
		PMIRen_Osa-miRN2310	Os09t0511900-01	Glycosyl hydrolase family 1 (GH1) beta-glucosidase, Seed germination, Root elongation, Drought tolerance	2	1792	1813	3pUTR	UAAAUGUAUGACGCUGUUGACU	:::::::.:::::::::::: :	AGUCAACGGCGUCAUACAUUAA	Cleavage
		PMIRen_Osa-miRN2310	Os10t0389300-01	Similar to Red chlorophyll catabolite reductase (Fragment).	4	2920	2941	3pUTR	UAAAUGUAUGACGCUGUUGACU	:::::::.::::.: :.::::	AGUCAACGGCGUUAAAUAUUUU	Cleavage
		PMIRen_Osa-miRN2310	Os11t0217300-01	Mevalonate and galactokinase family protein.	3.5	1403	1424	3pUTR	UAAAUGUAUGACGCUGUUGACU	.::::::.:.:::: ::::::	GGUCAACGGUGUCAAACAUUUU	Cleavage
		PMIRen_Osa-miRN2310	Os11t0217300-01	Mevalonate and galactokinase family protein.	4	529	550	3pUTR	UAAAUGUAUGACGCUGUUGACU	:. ::: ::::: :::::::	UUUUUACAACGUCAGACAUUUA	Cleavage
		PMIRen_Osa-miRN2310	Os11t0547000-02	Hypothetical conserved gene.	3	1592	1613	5pUTR	UAAAUGUAUGACGCUGUUGACU	:::::::.:::::: ::::::	AGUCAACGGCGUCAAACAUUUU	Cleavage
		PMIRen_Osa-miRN2310	Os11t0606001-00	Conserved hypothetical protein.	3.5	322	343	3pUTR	UAAAUGUAUGACGCUGUUGACU	:::::::.:.:::: ::::::	AGUCAACGGUGUCAAACAUUUU	Cleavage
		PMIRen_Osa-miRN2310	Os11t0694150-01	Hypothetical gene.	2.5	1901	1922	CDS	UAAAUGUAUGACGCUGUUGACU	:::::::::.::.: :::::::	AGUCAACAGUGUUAAACAUUUA	Cleavage
		PMIRen_Osa-miRN2310	Os11t0697600-00	Hypothetical gene.	3	541	562	CDS	UAAAUGUAUGACGCUGUUGACU	:::::::.:::::: ::::::	AGUCAACGGCGUCAAACAUUUU	Cleavage
		PMIRen_Osa-miRN2310	Os11t0699532-00	Hypothetical gene.	3	540	561	3pUTR	UAAAUGUAUGACGCUGUUGACU	:::::::.:::::: ::::::	AGUCAACGGCGUCAAACAUUUU	Cleavage
		PMIRen_Osa-miRN2310	Os12t0107500-01	Similar to Macrophage migration inhibitory factor.	3	682	703	5pUTR	UAAAUGUAUGACGCUGUUGACU	::::::: :.:::: :::::::	AGUCAACUGUGUCAAACAUUUA	Cleavage
		PMIRen_Osa-miRN2310	Os12t0126600-01	Conserved hypothetical protein.	4	1916	1937	3pUTR	UAAAUGUAUGACGCUGUUGACU	:::..::.:.:::: :.:::::	AGUUGACGGUGUCAAAUAUUUA	Cleavage
		PMIRen_Osa-miRN2310	Os12t0264500-04	Similar to cDNA clone:J013000A22, full insert sequence.	4	820	841	3pUTR	UAAAUGUAUGACGCUGUUGACU	:::::::.::::::: .::: :	AGUCAACGGCGUCAUCUAUUAA	Cleavage
		PMIRen_Osa-miRN2310	Os12t0542601-01	Conserved hypothetical protein.	4	790	811	CDS	UAAAUGUAUGACGCUGUUGACU	:::::::.::::::: .::: :	AGUCAACGGCGUCAUCUAUUAA	Cleavage
		PMIRen_Osa-miRN2310	Os12t0583801-01	Conserved hypothetical protein.	3	2397	2418	5pUTR	UAAAUGUAUGACGCUGUUGACU	::::::.::.:::: :.:::::	AGUCAAUAGUGUCAAAUAUUUA	Cleavage
		miRBase_osa-miR528-5p	Os01t0126900-01	Multicopper oxidase	3.5	58	79	3pUTR	UGGA-AGGGGCAUGCAGAGGAG	::::.::::::::::: ::::	AUCCUUUGCAUGCCCCUCUCCA	Cleavage
		miRBase_osa-miR528-5p	Os01t0127200-01	Multicopper oxidase, Maintenance of Pi homeostasis	3.5	41	62	5pUTR	UGGA-AGGGGCAUGCAGAGGAG	::::.::::::::::: ::::	AUCCUUUGCAUGCCCCUCUCCA	Cleavage
		miRBase_osa-miR528-5p	Os01t0536466-00	Conserved hypothetical protein.	3.5	363	383	3pUTR	UGGAAGGGGCAUGCAGAGGAG	.::::: : ::::..::::::	UUCCUCAGGAUGCUUCUUCCA	Cleavage
		miRBase_osa-miR528-5p	Os01t0583700-00	Similar to predicted protein.	3	3012	3032	3pUTR	UGGAAGGGGCAUGCAGAGGAG	::::::::..: .::::::::	CUCCUCUGUGUCUCCCUUCCA	Translation
		miRBase_osa-miR528-5p	Os01t0762000-01	ARF/SAR superfamily domain containing protein.	3.5	1397	1417	5pUTR	UGGAAGGGGCAUGCAGAGGAG	.::::.: :::::.::::.:	UUCCUUUUCAUGCUCCUUUCC	Cleavage
		miRBase_osa-miR528-5p	Os01t0843800-00	Similar to L-ascorbate oxidase.	3.5	176	196	3pUTR	UGGAAGGGGCAUGCAGAGGAG	:::::: ::::::: :::::	CUCCUCCGCAUGCCGCUUCCU	Cleavage
		miRBase_osa-miR528-5p	Os01t0924900-01	GTP-binding signal recognition particle SRP54, G-domain containing protein.	3.5	1914	1934	5pUTR	UGGAAGGGGCAUGCAGAGGAG	:.::.::: ::..:::::::	AUUCUUUGCCUGUUCCUUCCA	Cleavage
		miRBase_osa-miR528-5p	Os02t0768000-01	Conserved hypothetical protein.	3	313	333	3pUTR	UGGAAGGGGCAUGCAGAGGAG	:::::: :::::..:::::	GUCCUCUUCAUGCUUCUUCCU	Cleavage
		miRBase_osa-miR528-5p	Os03t0429000-01	Proteinase inhibitor I25, cystatin domain containing protein.	4	9	29	3pUTR	UGGAAGGGGCAUGCAGAGGAG	::.:::::: :::.::: :::	CUUCUCUGCUUGCUCCUCCCA	Cleavage
		miRBase_osa-miR528-5p	Os03t0429000-01	Proteinase inhibitor I25, cystatin domain containing protein.	5	548	568	3pUTR	UGGAAGGGGCAUGCAGAGGAG	::.: : .:::.:.::::..	AUCUUAUCUAUGUCUCUUCUG	Cleavage
		miRBase_osa-miR528-5p	Os03t0661900-01	Peptidase, trypsin-like serine and cysteine domain containing protein.	4.5	28	48	3pUTR	UGGAAGGGGCAUGCAGAGGAG	:::::::::: :.::. :::.	CUCCUCUGCAAGUCCUCUCCG	Translation
		miRBase_osa-miR528-5p	Os04t0132500-01	Protein kinase, core domain containing protein.	4.5	3513	3534	CDS	UGGAAGGGGC-AUGCAGAGGAG	:::::::::.: :::::::::	CUCCUCUGCGUCGCCCCUUCCC	Translation
		miRBase_osa-miR528-5p	Os04t0132500-02	Leucine-rich repeat receptor-like kinase, Cold tolerance	4.5	3229	3250	5pUTR	UGGAAGGGGC-AUGCAGAGGAG	:::::::::.: :::::::::	CUCCUCUGCGUCGCCCCUUCCC	Translation
		miRBase_osa-miR528-5p	Os04t0226400-01	Regulator of chromosome condensation/beta-lactamase-inhibitor protein II domain containing protein.	3.5	420	440	CDS	UGGAAGGGGCAUGCAGAGGAG	:.::::: .::..:::::::	GUUCUCUGAGUGUUCCUUCCA	Cleavage
		miRBase_osa-miR528-5p	Os04t0629200-01	Cupredoxin domain containing protein.	4	13	32	5pUTR	UGGAAGGGGCAUGCAGAGGAG	::.::::::: :::.::::::	CUUCUCUGCA-GCCUCUUCCA	Translation
		miRBase_osa-miR528-5p	Os06t0154200-01	F-box component of the SKP-Cullin-F box (SCF) E3 ubiquitin ligase complex, Strigolactone (SL) signal perception	2	2575	2595	3pUTR	UGGAAGGGGCAUGCAGAGGAG	.:::::::: ::::.::::::	UUCCUCUGCUUGCCUCUUCCA	Cleavage
		miRBase_osa-miR528-5p	Os06t0216700-01	Cupredoxin domain containing protein.	4.5	684	705	3pUTR	UGGAAGG-GGCAUGCAGAGGAG	.::.:::::::::: :::::..	UUCUUCUGCAUGCCACCUUCUG	Cleavage
		miRBase_osa-miR528-5p	Os06t0251900-00	Hypothetical protein.	3.5	804	824	3pUTR	UGGAAGGGGCAUGCAGAGGAG	::: ::::::: .::.:::::	CUCAUCUGCAUUUCCUUUCCA	Translation
		miRBase_osa-miR528-5p	Os06t0251900-00	Hypothetical protein.	5	424	444	3pUTR	UGGAAGGGGCAUGCAGAGGAG	:: :: ::::. :::::::	GCCCACUUCAUGUACCUUCCA	Cleavage
		miRBase_osa-miR528-5p	Os06t0567900-01	L-ascorbate oxidase, Cold, salt, drought stress response	2.5	1998	2018	5pUTR	UGGAAGGGGCAUGCAGAGGAG	:::::: :::::::: :::::	CUCCUCAGCAUGCCCAUUCCA	Cleavage
		miRBase_osa-miR528-5p	Os07t0102300-01	Glycophosphatidylinositol (GPI)-anchored membrane protein, Regulation of leaf rolling, Maintenance of cell wall formation, epidermal integrity and water homeostasis	4.5	209	229	3pUTR	UGGAAGGGGCAUGCAGAGGAG	::::::::..::::: :.::	CUCCUCUGUGUGCCCAAUUCA	Cleavage
		miRBase_osa-miR528-5p	Os07t0160800-00	Hypothetical protein.	3.5	153	173	5pUTR	UGGAAGGGGCAUGCAGAGGAG	::. ::::::::::::::	UCACUUGGCAUGCCCCUUCCA	Cleavage
		miRBase_osa-miR528-5p	Os07t0570550-00	Cupredoxin domain containing protein.	3	180	199	3pUTR	UGGAAGGGGCAUGCAGAGGAG	::::::::: :::::::::::	CUCCUCUGC-UGCCCCUUCCA	Cleavage
		miRBase_osa-miR528-5p	Os08t0137400-01	A member of the uclacyanin family, Target of OsmiR528, Regulation of pollen intine development	2.5	245	265	3pUTR	UGGAAGGGGCAUGCAGAGGAG	:::.::::: ::::.::::::	CUCUUCUGCUUGCCUCUUCCA	Cleavage
		miRBase_osa-miR528-5p	Os08t0137400-02	Cupredoxin domain containing protein.	2.5	72	92	3pUTR	UGGAAGGGGCAUGCAGAGGAG	:::.::::: ::::.::::::	CUCUUCUGCUUGCCUCUUCCA	Cleavage
		miRBase_osa-miR528-5p	Os08t0561700-01	Similar to Superoxide dismutase.	3.5	167	187	5pUTR	UGGAAGGGGCAUGCAGAGGAG	.:::::::: ::::.:::::	UUCCUCUGCCCGCCCUUUCCA	Translation
		miRBase_osa-miR528-5p	Os09t0493800-01	Similar to Chaperone protein dnaJ 10 (AtJ10) (AtDjC10).	3.5	1531	1551	5pUTR	UGGAAGGGGCAUGCAGAGGAG	:::::::::::::...::..	CUCCUCUGCAUGCUUUUUUUU	Cleavage
		miRBase_osa-miR528-5p	Os09t0493800-02	Similar to Chaperone protein dnaJ 10 (AtJ10) (AtDjC10).	3.5	1472	1492	3pUTR	UGGAAGGGGCAUGCAGAGGAG	:::::::::::::...::..	CUCCUCUGCAUGCUUUUUUUU	Cleavage
		miRBase_osa-miR528-5p	Os09t0512900-01	Similar to arabinogalactan protein.	3	371	391	CDS	UGGAAGGGGCAUGCAGAGGAG	:::::: ::.::.::.::::.	CUCCUCCGCGUGUCCUUUCCG	Cleavage
		miRBase_osa-miR528-5p	Os11t0270700-01	Hypothetical protein.	4	148	168	5pUTR	UGGAAGGGGCAUGCAGAGGAG	::::::::::: :.::::..	CUCCUCUGCAUUCUCCUUUUC	Translation
		miRBase_osa-miR528-5p	Os12t0119600-00	Conserved hypothetical protein.	4	91	111	3pUTR	UGGAAGGGGCAUGCAGAGGAG	:::::: ::.: :::::::..	CUCCUCCGCGUCCCCCUUCUG	Translation
		miRBase_osa-miR528-5p	Os12t0136200-02	Similar to RNA recognition motif family protein, expressed.	4.5	94	114	5pUTR	UGGAAGGGGCAUGCAGAGGAG	:::.:.:::::::.:.: :..	CUCUUUUGCAUGCUCUUGCUG	Cleavage
		miRBase_osa-miR528-5p	Os12t0159500-01	Conserved hypothetical protein.	3.5	2356	2376	CDS	UGGAAGGGGCAUGCAGAGGAG	.::.::::: :::..::::.:	UUCUUCUGCUUGCUUCUUCUA	Cleavage
		miRBase_osa-miR528-5p	Os12t0159500-03	Hypothetical conserved gene.	3.5	1616	1636	5pUTR	UGGAAGGGGCAUGCAGAGGAG	.::.::::: :::..::::.:	UUCUUCUGCUUGCUUCUUCUA	Cleavage
		miRBase_osa-miR528-5p	Os12t0235600-01	Conserved hypothetical protein.	3.5	79	99	3pUTR	UGGAAGGGGCAUGCAGAGGAG	:::::: :::: :::::::..	CUCCUCCGCAUCCCCCUUCUG	Translation
		miRBase_osa-miR528-5p	Os12t0235600-01	Conserved hypothetical protein.	4.5	445	465	3pUTR	UGGAAGGGGCAUGCAGAGGAG	:::::: :.: ::::::::.	CUCCUCCACGUCCCCCUUCCG	Translation
		miRBase_osa-miR1877	Os01t0144900-01	Hypothetical protein.	3	1603	1626	CDS	AGAUGACAUGUGAAUGAUGAGGGG	::::::: ::..::::::.:	AGAAUCAUCAUCCAUGUGUCAUUU	Cleavage
		miRBase_osa-miR1877	Os01t0144900-01	Hypothetical protein.	3	1603	1626	CDS	AGAUGACAUGUGAAUGAUGAGGGG	::::::: ::..::::::.:	AGAAUCAUCAUCCAUGUGUCAUUU	Cleavage
		miRBase_osa-miR1877	Os01t0265400-01	Conserved hypothetical protein.	4.5	1173	1196	5pUTR	AGAUGACAUGUGAAUGAUGAGGGG	:::..:::::...::: :::.:	GGCCUUGUCAUUUGUAUGGCAUUU	Cleavage
		miRBase_osa-miR1877	Os01t0265400-01	Conserved hypothetical protein.	4.5	1173	1196	5pUTR	AGAUGACAUGUGAAUGAUGAGGGG	:::..:::::...::: :::.:	GGCCUUGUCAUUUGUAUGGCAUUU	Cleavage
		miRBase_osa-miR1877	Os01t0326100-01	Similar to Peroxidase component PR-2 and/or 4 (Fragment).	2.5	379	402	3pUTR	AGAUGACAUGUGAAUGAUGAGGGG	.:::::::.:::..:::::::::	UCCCUCAUUAUUUGCAUGUCAUCC	Cleavage
		miRBase_osa-miR1877	Os01t0326100-01	Similar to Peroxidase component PR-2 and/or 4 (Fragment).	2.5	379	402	3pUTR	AGAUGACAUGUGAAUGAUGAGGGG	.:::::::.:::..:::::::::	UCCCUCAUUAUUUGCAUGUCAUCC	Cleavage
		miRBase_osa-miR1877	Os01t0662700-01	Similar to Naphthoate synthase (EC 4.1.3.36).	2.5	1211	1234	5pUTR	AGAUGACAUGUGAAUGAUGAGGGG	.: :.::: ::.:::::::::.:	AUCGUUAUCCUUUACAUGUCAUUU	Cleavage
		miRBase_osa-miR1877	Os01t0662700-01	Similar to Naphthoate synthase (EC 4.1.3.36).	2.5	1211	1234	5pUTR	AGAUGACAUGUGAAUGAUGAGGGG	.: :.::: ::.:::::::::.:	AUCGUUAUCCUUUACAUGUCAUUU	Cleavage
		miRBase_osa-miR1877	Os01t0819000-01	Similar to transposon protein CACTA, En/Spm sub-class.	3	1172	1195	5pUTR	AGAUGACAUGUGAAUGAUGAGGGG	:... :::.:::.:..::::::::	CUUUCCAUUAUUUAUGUGUCAUCU	Cleavage
		miRBase_osa-miR1877	Os01t0819000-01	Similar to transposon protein CACTA, En/Spm sub-class.	3	1172	1195	5pUTR	AGAUGACAUGUGAAUGAUGAGGGG	:... :::.:::.:..::::::::	CUUUCCAUUAUUUAUGUGUCAUCU	Cleavage
		miRBase_osa-miR1877	Os02t0787600-02	Hypothetical conserved gene.	4	1433	1456	CDS	AGAUGACAUGUGAAUGAUGAGGGG	:: :::.:..::.:::: :.::::	CCACUCGUUGUUUACAUAUUAUCU	Cleavage
		miRBase_osa-miR1877	Os02t0787600-02	Hypothetical conserved gene.	4	1433	1456	CDS	AGAUGACAUGUGAAUGAUGAGGGG	:: :::.:..::.:::: :.::::	CCACUCGUUGUUUACAUAUUAUCU	Cleavage
		miRBase_osa-miR1877	Os03t0190300-00	Similar to protein binding protein.	3.5	1238	1261	5pUTR	AGAUGACAUGUGAAUGAUGAGGGG	:::::::.:::: :: ::::::	AACCUCAUCGUUCAAAUAUCAUCU	Translation
		miRBase_osa-miR1877	Os03t0190300-00	Similar to protein binding protein.	3.5	1238	1261	5pUTR	AGAUGACAUGUGAAUGAUGAGGGG	:::::::.:::: :: ::::::	AACCUCAUCGUUCAAAUAUCAUCU	Translation
		miRBase_osa-miR1877	Os03t0190500-01	Hypothetical gene.	5	1374	1397	5pUTR	AGAUGACAUGUGAAUGAUGAGGGG	:...:..::::: .::::::.: :	CUUUUUGUCAUUAGCAUGUCGUGU	Cleavage
		miRBase_osa-miR1877	Os03t0190500-01	Hypothetical gene.	5	1374	1397	5pUTR	AGAUGACAUGUGAAUGAUGAGGGG	:...:..::::: .::::::.: :	CUUUUUGUCAUUAGCAUGUCGUGU	Cleavage
		miRBase_osa-miR1877	Os03t0275400-01	Zinc finger, DHHC-type domain containing protein.	5	1113	1136	5pUTR	AGAUGACAUGUGAAUGAUGAGGGG	.::.:::::: :..:: : :::::	UCCUUCAUCAAUUGCAGGCCAUCU	Cleavage
		miRBase_osa-miR1877	Os03t0275400-01	Zinc finger, DHHC-type domain containing protein.	5	1113	1136	5pUTR	AGAUGACAUGUGAAUGAUGAGGGG	.::.:::::: :..:: : :::::	UCCUUCAUCAAUUGCAGGCCAUCU	Cleavage
		miRBase_osa-miR1877	Os03t0284650-00	Gnk2-homologous domain domain containing protein.	4	1031	1054	3pUTR	AGAUGACAUGUGAAUGAUGAGGGG	::::::::..::.::::::.: .:	CCCCUCAUUGUUUACAUGUUACUU	Cleavage
		miRBase_osa-miR1877	Os03t0284650-00	Gnk2-homologous domain domain containing protein.	4	1031	1054	3pUTR	AGAUGACAUGUGAAUGAUGAGGGG	::::::::..::.::::::.: .:	CCCCUCAUUGUUUACAUGUUACUU	Cleavage
		miRBase_osa-miR1877	Os03t0320900-01	Guanylate kinase family protein.	4	1237	1260	CDS	AGAUGACAUGUGAAUGAUGAGGGG	:...:.::.:::.:.:: :.::::	CUUUUUAUUAUUUAUAUAUUAUCU	Cleavage
		miRBase_osa-miR1877	Os03t0320900-01	Guanylate kinase family protein.	4	1237	1260	CDS	AGAUGACAUGUGAAUGAUGAGGGG	:...:.::.:::.:.:: :.::::	CUUUUUAUUAUUUAUAUAUUAUCU	Cleavage
		miRBase_osa-miR1877	Os03t0574900-01	Similar to Potassium transporter 1 (OsHAK1). Splice isoform 2.	5	1590	1613	CDS	AGAUGACAUGUGAAUGAUGAGGGG	..:.:::::.: . :::::::::	UUCUUCAUCGUCUUCAUGUCAUCG	Translation
		miRBase_osa-miR1877	Os03t0574900-01	Similar to Potassium transporter 1 (OsHAK1). Splice isoform 2.	5	1590	1613	CDS	AGAUGACAUGUGAAUGAUGAGGGG	..:.:::::.: . :::::::::	UUCUUCAUCGUCUUCAUGUCAUCG	Translation
		miRBase_osa-miR1877	Os03t0854800-01	Similar to Poly polymerase catalytic domain containing protein, expressed.	5	331	354	5pUTR	AGAUGACAUGUGAAUGA-UGAGGGG	.::.::: ::::: :::::::::::	UCCUUCACUCAUU-ACAUGUCAUCU	Cleavage
		miRBase_osa-miR1877	Os03t0854800-01	Similar to Poly polymerase catalytic domain containing protein, expressed.	5	331	354	5pUTR	AGAUGACAUGUGAAUGA-UGAGGGG	.::.::: ::::: :::::::::::	UCCUUCACUCAUU-ACAUGUCAUCU	Cleavage
		miRBase_osa-miR1877	Os03t0854800-03	Similar to Poly polymerase catalytic domain containing protein, expressed.	5	329	352	CDS	AGAUGACAUGUGAAUGA-UGAGGGG	.::.::: ::::: :::::::::::	UCCUUCACUCAUU-ACAUGUCAUCU	Cleavage
		miRBase_osa-miR1877	Os03t0854800-03	Similar to Poly polymerase catalytic domain containing protein, expressed.	5	329	352	CDS	AGAUGACAUGUGAAUGA-UGAGGGG	.::.::: ::::: :::::::::::	UCCUUCACUCAUU-ACAUGUCAUCU	Cleavage
		miRBase_osa-miR1877	Os04t0360500-01	Similar to OSIGBa0111E13.1 protein.	3.5	887	910	CDS	AGAUGACAUGUGAAUGAUGAGGGG	::::::.:.:::..:::::::: :	CCCCUCGUUAUUUGCAUGUCAUAU	Cleavage
		miRBase_osa-miR1877	Os04t0360500-01	Similar to OSIGBa0111E13.1 protein.	3.5	910	933	CDS	AGAUGACAUGUGAAUGAUGAGGGG	: .:.:::..:::::.::::	UAAAUAGUUAUUUGCAUGUUAUCU	Cleavage
		miRBase_osa-miR1877	Os04t0360500-01	Similar to OSIGBa0111E13.1 protein.	3.5	887	910	CDS	AGAUGACAUGUGAAUGAUGAGGGG	::::::.:.:::..:::::::: :	CCCCUCGUUAUUUGCAUGUCAUAU	Cleavage
		miRBase_osa-miR1877	Os04t0360500-01	Similar to OSIGBa0111E13.1 protein.	3.5	910	933	CDS	AGAUGACAUGUGAAUGAUGAGGGG	: .:.:::..:::::.::::	UAAAUAGUUAUUUGCAUGUUAUCU	Cleavage
		miRBase_osa-miR1877	Os04t0402250-01	Conserved hypothetical protein.	5	3461	3484	3pUTR	AGAUGACAUGUGAAUGAUGAGGGG	::.: :.:.:::...:::::::.	CCUCCCGUUAUUUGUAUGUCAUUC	Cleavage
		miRBase_osa-miR1877	Os04t0402250-01	Conserved hypothetical protein.	5	3461	3484	3pUTR	AGAUGACAUGUGAAUGAUGAGGGG	::.: :.:.:::...:::::::.	CCUCCCGUUAUUUGUAUGUCAUUC	Cleavage
		miRBase_osa-miR1877	Os05t0358000-01	Conserved hypothetical protein.	4.5	469	492	3pUTR	AGAUGACAUGUGAAUGAUGAGGGG	:.::::::: :::: : ::.:::	GCUCUCAUCACUCACCUCUCGUCU	Cleavage
		miRBase_osa-miR1877	Os05t0358000-01	Conserved hypothetical protein.	4.5	469	492	3pUTR	AGAUGACAUGUGAAUGAUGAGGGG	:.::::::: :::: : ::.:::	GCUCUCAUCACUCACCUCUCGUCU	Cleavage
		miRBase_osa-miR1877	Os05t0487600-02	Similar to Vacuolar ATPase B subunit.	4.5	949	972	3pUTR	AGAUGACAUGUGAAUGAUGAGGGG	::..::::: :: :::::::::	CCUUUCAUCUCUCCCAUGUCAUCC	Translation
		miRBase_osa-miR1877	Os05t0487600-02	Similar to Vacuolar ATPase B subunit.	4.5	949	972	3pUTR	AGAUGACAUGUGAAUGAUGAGGGG	::..::::: :: :::::::::	CCUUUCAUCUCUCCCAUGUCAUCC	Translation
		miRBase_osa-miR1877	Os05t0542150-01	Hypothetical gene.	4	585	608	3pUTR	AGAUGACAUGUGAAUGAUGAGGGG	.:::::. ..::..::::::::.:	UCCCUCGAUGUUUGCAUGUCAUUU	Cleavage
		miRBase_osa-miR1877	Os05t0542150-01	Hypothetical gene.	4	585	608	3pUTR	AGAUGACAUGUGAAUGAUGAGGGG	.:::::. ..::..::::::::.:	UCCCUCGAUGUUUGCAUGUCAUUU	Cleavage
		miRBase_osa-miR1877	Os06t0559900-01	Hypothetical protein.	3.5	1864	1887	CDS	AGAUGACAUGUGAAUGAUGAGGGG	.:..:.::.:::..::::::: ::	UCUUUUAUUAUUUGCAUGUCACCU	Cleavage
		miRBase_osa-miR1877	Os06t0559900-01	Hypothetical protein.	3.5	1864	1887	CDS	AGAUGACAUGUGAAUGAUGAGGGG	.:..:.::.:::..::::::: ::	UCUUUUAUUAUUUGCAUGUCACCU	Cleavage
		miRBase_osa-miR1877	Os06t0621500-01	Conserved hypothetical protein.	4.75	2033	2058	5pUTR	AGAUGACAU--GUGAAUGAUGAGGGG	.:.::::::::.:: ::::.::::	GUCUUCAUCAUUUACGAAUGUUAUCU	Cleavage
		miRBase_osa-miR1877	Os06t0621500-01	Conserved hypothetical protein.	4.75	2033	2058	5pUTR	AGAUGACAU--GUGAAUGAUGAGGGG	.:.::::::::.:: ::::.::::	GUCUUCAUCAUUUACGAAUGUUAUCU	Cleavage
		miRBase_osa-miR1877	Os07t0140566-00	Similar to hydrolase/ protein serine/threonine phosphatase.	5	91	114	5pUTR	AGAUGACAUGUGAAUGAUGAGGGG	..::::: ::::.:.:: :: :::	UUCCUCAACAUUUAUAUCUCCUCU	Cleavage
		miRBase_osa-miR1877	Os07t0140566-00	Similar to hydrolase/ protein serine/threonine phosphatase.	5	91	114	5pUTR	AGAUGACAUGUGAAUGAUGAGGGG	..::::: ::::.:.:: :: :::	UUCCUCAACAUUUAUAUCUCCUCU	Cleavage
		miRBase_osa-miR1877	Os07t0516900-03	Nucleotide-binding, alpha-beta plait domain containing protein.	3	285	308	5pUTR	AGAUGACAUGUGAAUGAUGAGGGG	: ..:: ::::::.::::.::::	CAUUUCCCCAUUCAUAUGUUAUCU	Cleavage
		miRBase_osa-miR1877	Os07t0516900-03	Nucleotide-binding, alpha-beta plait domain containing protein.	3	285	308	5pUTR	AGAUGACAUGUGAAUGAUGAGGGG	: ..:: ::::::.::::.::::	CAUUUCCCCAUUCAUAUGUUAUCU	Cleavage
		miRBase_osa-miR1877	Os08t0107900-01	Similar to Protein mago nashi.	4	612	635	3pUTR	AGAUGACAUGUGAAUGAUGAGGGG	:::::::: :..::: ::.:::	UGCCUCAUCAAUUGCAUCUCGUCU	Cleavage
		miRBase_osa-miR1877	Os08t0107900-01	Similar to Protein mago nashi.	4	612	635	3pUTR	AGAUGACAUGUGAAUGAUGAGGGG	:::::::: :..::: ::.:::	UGCCUCAUCAAUUGCAUCUCGUCU	Cleavage
		miRBase_osa-miR1877	Os08t0270500-01	Conserved hypothetical protein.	4	1219	1242	5pUTR	AGAUGACAUGUGAAUGAUGAGGGG	::. ::::.:: :::::::. :::	CCUGUCAUUAUGCACAUGUUCUCU	Cleavage
		miRBase_osa-miR1877	Os08t0270500-01	Conserved hypothetical protein.	4	1219	1242	5pUTR	AGAUGACAUGUGAAUGAUGAGGGG	::. ::::.:: :::::::. :::	CCUGUCAUUAUGCACAUGUUCUCU	Cleavage
		miRBase_osa-miR1877	Os08t0270500-02	Conserved hypothetical protein.	4	1158	1181	5pUTR	AGAUGACAUGUGAAUGAUGAGGGG	::. ::::.:: :::::::. :::	CCUGUCAUUAUGCACAUGUUCUCU	Cleavage
		miRBase_osa-miR1877	Os08t0270500-02	Conserved hypothetical protein.	4	1158	1181	5pUTR	AGAUGACAUGUGAAUGAUGAGGGG	::. ::::.:: :::::::. :::	CCUGUCAUUAUGCACAUGUUCUCU	Cleavage
		miRBase_osa-miR1877	Os08t0270900-01	Conserved hypothetical protein.	4	825	848	3pUTR	AGAUGACAUGUGAAUGAUGAGGGG	::.: :::.:::.:::: :.::::	CCUCACAUUAUUUACAUAUUAUCU	Cleavage
		miRBase_osa-miR1877	Os08t0270900-01	Conserved hypothetical protein.	4	825	848	3pUTR	AGAUGACAUGUGAAUGAUGAGGGG	::.: :::.:::.:::: :.::::	CCUCACAUUAUUUACAUAUUAUCU	Cleavage
		miRBase_osa-miR1877	Os08t0392300-00	Similar to Oxidoreductase, 2OG-Fe oxygenase family protein, expressed.	4.5	1016	1039	5pUTR	AGAUGACAUGUGAAUGAUGAGGGG	.:::::::.:::..::: :.:::	UCCCUCAUUAUUUGCAUAUUAUCC	Cleavage
		miRBase_osa-miR1877	Os08t0392300-00	Similar to Oxidoreductase, 2OG-Fe oxygenase family protein, expressed.	4.5	1016	1039	5pUTR	AGAUGACAUGUGAAUGAUGAGGGG	.:::::::.:::..::: :.:::	UCCCUCAUUAUUUGCAUAUUAUCC	Cleavage
		miRBase_osa-miR1877	Os09t0343200-01	Ankyrin repeat containing protein.	3	2335	2358	5pUTR	AGAUGACAUGUGAAUGAUGAGGGG	:: ::::.::::::.:: .::::	CCAAUCAUUAUUCACGUGAUAUCU	Cleavage
		miRBase_osa-miR1877	Os09t0343200-01	Ankyrin repeat containing protein.	3	2335	2358	5pUTR	AGAUGACAUGUGAAUGAUGAGGGG	:: ::::.::::::.:: .::::	CCAAUCAUUAUUCACGUGAUAUCU	Cleavage
		miRBase_osa-miR1877	Os09t0429200-00	Similar to Glutamate receptor.	3	671	694	3pUTR	AGAUGACAUGUGAAUGAUGAGGGG	.:.:.::..: ::::::::::::	GUCUUUAUUGUGCACAUGUCAUCU	Cleavage
		miRBase_osa-miR1877	Os09t0429200-00	Similar to Glutamate receptor.	3	671	694	3pUTR	AGAUGACAUGUGAAUGAUGAGGGG	.:.:.::..: ::::::::::::	GUCUUUAUUGUGCACAUGUCAUCU	Cleavage
		miRBase_osa-miR1877	Os09t0444800-01	Protein of unknown function DUF716 family protein.	4.5	1077	1100	5pUTR	AGAUGACAUGUGAAUGAUGAGGGG	:::.::.:. ::.:::::::: .:	CCCUUCGUUUUUUACAUGUCACUU	Cleavage
		miRBase_osa-miR1877	Os09t0444800-01	Protein of unknown function DUF716 family protein.	4.5	1077	1100	5pUTR	AGAUGACAUGUGAAUGAUGAGGGG	:::.::.:. ::.:::::::: .:	CCCUUCGUUUUUUACAUGUCACUU	Cleavage
		miRBase_osa-miR1877	Os09t0567100-01	Hypothetical protein.	2.5	1341	1364	CDS	AGAUGACAUGUGAAUGAUGAGGGG	::::::.:..::..::::::::::	CCCCUCGUUGUUUGCAUGUCAUCU	Cleavage
		miRBase_osa-miR1877	Os09t0567100-01	Hypothetical protein.	2.5	1341	1364	CDS	AGAUGACAUGUGAAUGAUGAGGGG	::::::.:..::..::::::::::	CCCCUCGUUGUUUGCAUGUCAUCU	Cleavage
		miRBase_osa-miR1877	Os10t0135650-00	Hypothetical conserved gene.	4.5	493	516	CDS	AGAUGACAUGUGAAUGAUGAGGGG	.:.:::. .:::..:::::..:.:	UCUCUCGAUAUUUGCAUGUUGUUU	Cleavage
		miRBase_osa-miR1877	Os10t0135650-00	Hypothetical conserved gene.	4.5	493	516	CDS	AGAUGACAUGUGAAUGAUGAGGGG	.:.:::. .:::..:::::..:.:	UCUCUCGAUAUUUGCAUGUUGUUU	Cleavage
		miRBase_osa-miR1877	Os11t0197400-01	Protein of unknown function DUF803 domain containing protein.	4.5	1611	1634	CDS	AGAUGACAUGUGAAUGAUGAGGGG	:..::::.::::...:: .::.:	ACUUUCAUUAUUCGUGUGAUAUUU	Cleavage
		miRBase_osa-miR1877	Os11t0197400-01	Protein of unknown function DUF803 domain containing protein.	4.5	1611	1634	CDS	AGAUGACAUGUGAAUGAUGAGGGG	:..::::.::::...:: .::.:	ACUUUCAUUAUUCGUGUGAUAUUU	Cleavage
		miRBase_osa-miR1877	Os11t0217500-01	Similar to mRNA capping enzyme, C-terminal domain containing protein, expressed.	3.5	1695	1718	5pUTR	AGAUGACAUGUGAAUGAUGAGGGG	.:: :.::: :.::::::.::::	UCCAUUAUCUCUUACAUGUUAUCU	Cleavage
		miRBase_osa-miR1877	Os11t0217500-01	Similar to mRNA capping enzyme, C-terminal domain containing protein, expressed.	3.5	1695	1718	5pUTR	AGAUGACAUGUGAAUGAUGAGGGG	.:: :.::: :.::::::.::::	UCCAUUAUCUCUUACAUGUUAUCU	Cleavage
		miRBase_osa-miR1877	Os11t0245200-01	Similar to leucine-rich repeat family protein / protein kinase family protein.	4.5	1791	1814	5pUTR	AGAUGACAUGUGAAUGAUGAGGGG	.::::::::::: ...::::: ::	UCCCUCAUCAUUGGUGUGUCAGCU	Cleavage
		miRBase_osa-miR1877	Os11t0245200-01	Similar to leucine-rich repeat family protein / protein kinase family protein.	4.5	1791	1814	5pUTR	AGAUGACAUGUGAAUGAUGAGGGG	.::::::::::: ...::::: ::	UCCCUCAUCAUUGGUGUGUCAGCU	Cleavage
		miRBase_osa-miR1877	Os12t0290150-00	Similar to QS (QUINOLINATE SYNTHASE); 4 iron, 4 sulfur cluster binding / enzyme activator/ protein homodimerization/ quinolinate synthetase A.	4	1099	1122	5pUTR	AGAUGACAUGUGAAUGAUGAGGGG	:.:::: :. ::.::::::.::.:	CUCCUCCUUCUUUACAUGUUAUUU	Cleavage
		miRBase_osa-miR1877	Os12t0290150-00	Similar to QS (QUINOLINATE SYNTHASE); 4 iron, 4 sulfur cluster binding / enzyme activator/ protein homodimerization/ quinolinate synthetase A.	4	1099	1122	5pUTR	AGAUGACAUGUGAAUGAUGAGGGG	:.:::: :. ::.::::::.::.:	CUCCUCCUUCUUUACAUGUUAUUU	Cleavage
		PMIRen_Osa-miRN2264	Os01t0189100-01	Ankyrin domain containing protein.	4.5	656	676	3pUTR	UACGGAGCACGAGAGAACUCG	.:::::: ::.:::. ::::	UGAGUUCCCUUGUGUGCCGUU	Cleavage
		PMIRen_Osa-miRN2264	Os01t0220700-00	Similar to predicted protein.	3.5	99	119	3pUTR	UACGGAGCACGAGAGAACUCG	:: ::::::.:::.::: ::	AGAAUUCUCUUGUGUUCCAUA	Cleavage
		PMIRen_Osa-miRN2264	Os01t0932600-01	BTB domain containing protein.	4	1728	1748	5pUTR	UACGGAGCACGAGAGAACUCG	:: ::::::::::.::: ::	CGUCUUCUCUCGUGUUCCUUA	Cleavage
		PMIRen_Osa-miRN2264	Os02t0269650-01	Hypothetical gene.	5	401	421	CDS	UACGGAGCACGAGAGAACUCG	.:::::::.: :: ::.:::	UGAGUUCUUUAGUUCUUCGUC	Translation
		PMIRen_Osa-miRN2264	Os02t0286891-01	Similar to OSIGBa0161P06.1 protein.	3	194	214	3pUTR	UACGGAGCACGAGAGAACUCG	:::: :::::::::: .::::	CGAGCUCUCUCGUGCCUCGUA	Cleavage
		PMIRen_Osa-miRN2264	Os02t0438200-01	Transcription regulator cyclin domain containing protein.	2.5	356	376	5pUTR	UACGGAGCACGAGAGAACUCG	:::: :::::::::: :::::	CGAGCUCUCUCGUGCCCCGUA	Cleavage
		PMIRen_Osa-miRN2264	Os02t0568100-01	Similar to Non-phototropic hypocotyl 3.	5	707	727	CDS	UACGGAGCACGAGAGAACUCG	: ::::::::::::::	CUCUUCCUCUCGUGCUCCGUC	Cleavage
		PMIRen_Osa-miRN2264	Os02t0625900-01	Conserved hypothetical protein.	5	248	268	5pUTR	UACGGAGCACGAGAGAACUCG	.:::.:::.::: :..:::	UAGGUUUUCUUGUGGUUUGUA	Cleavage
		PMIRen_Osa-miRN2264	Os02t0644500-01	Autophagy-related protein 13 domain containing protein.	5	1531	1551	5pUTR	UACGGAGCACGAGAGAACUCG	::::::.:: ::. :::::	UCAGUUCUUUCAUGUCCCGUA	Translation
		PMIRen_Osa-miRN2264	Os03t0664700-01	RNA polymerase II accessory factor, Cdc73 domain containing protein.	4.5	1237	1257	5pUTR	UACGGAGCACGAGAGAACUCG	.:::::::.: : :.::.:::	UGAGUUCUUUGGAGUUCUGUA	Translation
		PMIRen_Osa-miRN2264	Os04t0303250-01	Hypothetical gene.	4	120	140	5pUTR	UACGGAGCACGAGAGAACUCG	.:. ::.:::.:::::: :::	UGGAUUUUCUUGUGCUCAGUA	Cleavage
		PMIRen_Osa-miRN2264	Os04t0470500-00	NB-ARC domain containing protein.	5	2752	2772	3pUTR	UACGGAGCACGAGAGAACUCG	.:::.:::.:: .:::::.	ACGGUUUUCUUGUCUUCCGUG	Cleavage
		PMIRen_Osa-miRN2264	Os04t0509200-01	Similar to OSIGBa0157K09-H0214G12.1 protein.	4.5	964	984	3pUTR	UACGGAGCACGAGAGAACUCG	.:: ::.:.:::::::..: :	UGAAUUUUUUCGUGCUUUGCA	Cleavage
		PMIRen_Osa-miRN2264	Os04t0538700-01	Autophagy-related protein 13 domain containing protein.	4.5	1717	1737	5pUTR	UACGGAGCACGAGAGAACUCG	: :::::: :::::. :::::	CCAGUUCUGUCGUGUCCCGUA	Cleavage
		PMIRen_Osa-miRN2264	Os04t0538700-02	Autophagy-related protein 13 domain containing protein.	4.5	1669	1689	5pUTR	UACGGAGCACGAGAGAACUCG	: :::::: :::::. :::::	CCAGUUCUGUCGUGUCCCGUA	Cleavage
		PMIRen_Osa-miRN2264	Os06t0314400-00	Hypothetical conserved gene.	4	1218	1238	CDS	UACGGAGCACGAGAGAACUCG	:::: ::::::::..:::	GAUGUUCGCUCGUGCUUUGUA	Cleavage
		PMIRen_Osa-miRN2264	Os06t0325602-00	Hypothetical gene.	2.5	348	368	3pUTR	UACGGAGCACGAGAGAACUCG	:::: :::::::::: :::::	CGAGCUCUCUCGUGCCCCGUA	Cleavage
		PMIRen_Osa-miRN2264	Os06t0610550-00	Hypothetical protein.	4	332	351	3pUTR	UACGGAGCACGAGAGAACUCG	:::::::::: ::.:::::.	GGAGUUCUCUC-UGUUCCGUG	Translation
		PMIRen_Osa-miRN2264	Os07t0606000-01	Conserved hypothetical protein.	4.5	404	424	5pUTR	UACGGAGCACGAGAGAACUCG	:::: ::::: :::: .::::	CGAGCUCUCUAGUGCCUCGUA	Translation
		PMIRen_Osa-miRN2264	Os08t0232100-01	Hypothetical gene.	4.5	1377	1397	5pUTR	UACGGAGCACGAGAGAACUCG	.:::::::.:::::..: :	GUGGUUCUCUUGUGCUUUGCA	Cleavage
		PMIRen_Osa-miRN2264	Os09t0239450-00	Hypothetical gene.	2.5	342	362	3pUTR	UACGGAGCACGAGAGAACUCG	:::: :::::::::: :::::	CGAGCUCUCUCGUGCCCCGUA	Cleavage
		PMIRen_Osa-miRN2264	Os09t0284250-01	Hypothetical gene.	0	312	332	CDS	UACGGAGCACGAGAGAACUCG	:::::::::::::::::::::	CGAGUUCUCUCGUGCUCCGUA	Cleavage
		PMIRen_Osa-miRN2264	Os10t0320400-01	Similar to ATP synthase gamma chain, mitochondrial precursor (EC 3.6.3.14).	4.5	830	850	3pUTR	UACGGAGCACGAGAGAACUCG	: ::::.:::.:::.: .:::	CCAGUUUUCUUGUGUUAUGUA	Cleavage
		PMIRen_Osa-miRN2264	Os10t0541200-01	Similar to Protein phosphatase 2C containing protein, expressed.	4.5	1445	1465	5pUTR	UACGGAGCACGAGAGAACUCG	::::::.:: :::::: ::	AAAGUUCUUUCCUGCUCCUUA	Translation
		PMIRen_Osa-miRN2264	Os11t0131800-01	Similar to H0114G12.9 protein.	4.5	2748	2768	5pUTR	UACGGAGCACGAGAGAACUCG	::::.:::.:: .::.:::	GAAGUUUUCUUGUUUUCUGUA	Cleavage
		PMIRen_Osa-miRN2264	Os11t0252400-01	Ankyrin repeat containing protein.	5	283	303	5pUTR	UACGGAGCACGAGAGAACUCG	: ::::.:::.:::::.: :	CAAGUUUUCUUGUGCUUCUUU	Cleavage
		PMIRen_Osa-miRN2264	Os11t0252400-02	Hypothetical conserved gene.	5	220	240	5pUTR	UACGGAGCACGAGAGAACUCG	: ::::.:::.:::::.: :	CAAGUUUUCUUGUGCUUCUUU	Cleavage
		miRBase_osa-miR1850.1	Os01t0193900-02	Hypothetical conserved gene.	4	1620	1640	5pUTR	UGGAAAGUUGGGAGAUUGGGG	::: :.:::::::.::: ::.	CCCGAGUCUCCCAGCUUCCCG	Cleavage
		miRBase_osa-miR1850.1	Os01t0249300-01	Lg106-like family protein.	4	842	862	3pUTR	UGGAAAGUUGGGAGAUUGGGG	:..::: ::.::::::::.:	CUUCAAACUUCCAACUUUUCC	Cleavage
		miRBase_osa-miR1850.1	Os01t0249300-01	Lg106-like family protein.	4	886	906	3pUTR	UGGAAAGUUGGGAGAUUGGGG	: ::: ::.::::::::.:	ACACAAACUUCCAACUUUUCC	Cleavage
		miRBase_osa-miR1850.1	Os01t0787600-02	Similar to Protein S.	1.5	415	435	3pUTR	UGGAAAGUUGGGAGAUUGGGG	::::: .:::::::::::::	ACCCAAAUUCCCAACUUUCCA	Cleavage
		miRBase_osa-miR1850.1	Os01t0799050-00	Hypothetical protein.	2.5	165	185	5pUTR	UGGAAAGUUGGGAGAUUGGGG	: :::: ::.::::::::::	GCGCAAUAUCUCAACUUUCCA	Cleavage
		miRBase_osa-miR1850.1	Os01t0835000-01	Similar to predicted protein.	4	100	120	5pUTR	UGGAAAGUUGGGAGAUUGGGG	:.:::::.:::::::: :::	CUCCAAUUUCCCAACUCCCCA	Cleavage
		miRBase_osa-miR1850.1	Os02t0141201-01	Conserved hypothetical protein.	3	371	391	3pUTR	UGGAAAGUUGGGAGAUUGGGG	..:.:. ::.:::::::::::	UUCUAGACUUCCAACUUUCCA	Cleavage
		miRBase_osa-miR1850.1	Os02t0145500-02	Conserved hypothetical protein.	3	985	1005	5pUTR	UGGAAAGUUGGGAGAUUGGGG	:.:. : ::::::::::::::	CUCUCAACUCCCAACUUUCCA	Cleavage
		miRBase_osa-miR1850.1	Os02t0145500-02	Conserved hypothetical protein.	4	1059	1079	5pUTR	UGGAAAGUUGGGAGAUUGGGG	..:::: :: ::::::::::	UUCCAAACUACCAACUUUCCC	Cleavage
		miRBase_osa-miR1850.1	Os02t0145500-02	Conserved hypothetical protein.	4.5	1774	1794	CDS	UGGAAAGUUGGGAGAUUGGGG	: ::: ::..:::::::.:	ACACAAACUUUCAACUUUUCC	Cleavage
		miRBase_osa-miR1850.1	Os02t0145500-02	Conserved hypothetical protein.	5	1039	1059	5pUTR	UGGAAAGUUGGGAGAUUGGGG	: .:: ::::.::::::..	ACAUAAACUCCUAACUUUUUU	Cleavage
		miRBase_osa-miR1850.1	Os02t0616100-01	Similar to protein binding protein.	4.5	432	452	3pUTR	UGGAAAGUUGGGAGAUUGGGG	::::.::::. :: .::::::	CCCCGAUCUUGCACUUUUCCA	Translation
		miRBase_osa-miR1850.1	Os02t0616100-04	Similar to protein binding protein.	4.5	426	446	3pUTR	UGGAAAGUUGGGAGAUUGGGG	::::.::::. :: .::::::	CCCCGAUCUUGCACUUUUCCA	Translation
		miRBase_osa-miR1850.1	Os02t0616100-06	Similar to protein binding protein.	4.5	169	189	3pUTR	UGGAAAGUUGGGAGAUUGGGG	::::.::::. :: .::::::	CCCCGAUCUUGCACUUUUCCA	Translation
		miRBase_osa-miR1850.1	Os02t0690200-01	Conserved hypothetical protein.	4	330	350	CDS	UGGAAAGUUGGGAGAUUGGGG	.:.::::::::.: :::::.	UCUCAAUCUCCUACCUUUCUC	Cleavage
		miRBase_osa-miR1850.1	Os02t0711300-01	Heat shock protein Hsp20 domain containing protein.	3	719	739	3pUTR	UGGAAAGUUGGGAGAUUGGGG	..:.:: ::.:.:::::::::	UUCUAAACUUCUAACUUUCCA	Cleavage
		miRBase_osa-miR1850.1	Os03t0324200-02	Similar to cDNA clone:J033123C05, full insert sequence.	3.5	1258	1278	5pUTR	UGGAAAGUUGGGAGAUUGGGG	.::...:::::...:::::.:	UCCUGGUCUCCUGGCUUUCUA	Cleavage
		miRBase_osa-miR1850.1	Os03t0324300-06	Similar to cDNA clone:J033123C05, full insert sequence.	3.5	1258	1278	5pUTR	UGGAAAGUUGGGAGAUUGGGG	.::...:::::...:::::.:	UCCUGGUCUCCUGGCUUUCUA	Cleavage
		miRBase_osa-miR1850.1	Os03t0680600-00	Ankyrin repeat domain containing protein.	3.5	513	533	3pUTR	UGGAAAGUUGGGAGAUUGGGG	:::.::: ::::::::: .::	CCCUAAUAUCCCAACUUGUCA	Cleavage
		miRBase_osa-miR1850.1	Os03t0796400-01	EMSY N-terminal domain containing protein.	4.5	924	944	3pUTR	UGGAAAGUUGGGAGAUUGGGG	:.::::::::.:..::: ::	CUCCAAUCUCUCGGCUUCCCU	Cleavage
		miRBase_osa-miR1850.1	Os04t0111500-02	Similar to OSIGBa0127D24.4 protein.	3	281	301	5pUTR	UGGAAAGUUGGGAGAUUGGGG	.: .::::::::::.:::::	UCAUAAUCUCCCAAUUUUCCC	Cleavage
		miRBase_osa-miR1850.1	Os04t0397800-01	Conserved hypothetical protein.	3.5	536	556	3pUTR	UGGAAAGUUGGGAGAUUGGGG	..:::: ::.:: ::::::::	UUCCAAACUUCCUACUUUCCA	Cleavage
		miRBase_osa-miR1850.1	Os04t0397800-01	Conserved hypothetical protein.	4.5	665	685	3pUTR	UGGAAAGUUGGGAGAUUGGGG	..::: ::.::::::::..	AUUCAAACUUCCAACUUUUUU	Cleavage
		miRBase_osa-miR1850.1	Os04t0397800-01	Conserved hypothetical protein.	4.5	710	730	3pUTR	UGGAAAGUUGGGAGAUUGGGG	: .:: ::.::::::::.:	ACAUAAACUUCCAACUUUUCC	Cleavage
		miRBase_osa-miR1850.1	Os04t0397800-02	Conserved hypothetical protein.	3.5	503	523	3pUTR	UGGAAAGUUGGGAGAUUGGGG	..:::: ::.:: ::::::::	UUCCAAACUUCCUACUUUCCA	Cleavage
		miRBase_osa-miR1850.1	Os04t0397800-02	Conserved hypothetical protein.	4.5	632	652	3pUTR	UGGAAAGUUGGGAGAUUGGGG	..::: ::.::::::::..	AUUCAAACUUCCAACUUUUUU	Cleavage
		miRBase_osa-miR1850.1	Os04t0397800-02	Conserved hypothetical protein.	4.5	677	697	3pUTR	UGGAAAGUUGGGAGAUUGGGG	: .:: ::.::::::::.:	ACAUAAACUUCCAACUUUUCC	Cleavage
		miRBase_osa-miR1850.1	Os04t0421900-01	Similar to H0525E10.11 protein.	3.5	3745	3765	3pUTR	UGGAAAGUUGGGAGAUUGGGG	::.:: :::.::.:.::::.:	CCUCACUCUUCCGAUUUUCUA	Cleavage
		miRBase_osa-miR1850.1	Os04t0488100-01	A member of the Rad21/Rec8 family, Regulation of cell division and growth	4	719	739	3pUTR	UGGAAAGUUGGGAGAUUGGGG	::..::::.:::::::::	ACCUGAUCUUCCAACUUUCAC	Cleavage
		miRBase_osa-miR1850.1	Os04t0543100-01	Hypothetical gene.	2.5	413	433	3pUTR	UGGAAAGUUGGGAGAUUGGGG	..:::: ::.::::::::.::	UUCCAAACUUCCAACUUUUCA	Cleavage
		miRBase_osa-miR1850.1	Os04t0662850-00	Hypothetical protein.	3	123	143	3pUTR	UGGAAAGUUGGGAGAUUGGGG	:::::: ::::::..::::..	CCCCAAGCUCCCAGUUUUCUG	Cleavage
		miRBase_osa-miR1850.1	Os05t0532300-00	Similar to F-box protein.	3.5	768	788	3pUTR	UGGAAAGUUGGGAGAUUGGGG	.:: :::::..:::: :::::	UCCAAAUCUUUCAACCUUCCA	Cleavage
		miRBase_osa-miR1850.1	Os06t0113950-02	Similar to RuBisCO large subunit-binding protein subunit beta.	1.5	2467	2487	5pUTR	UGGAAAGUUGGGAGAUUGGGG	:::::: ::.:::::::::::	CCCCAAACUUCCAACUUUCCA	Cleavage
		miRBase_osa-miR1850.1	Os06t0113950-02	Similar to RuBisCO large subunit-binding protein subunit beta.	4	2537	2557	5pUTR	UGGAAAGUUGGGAGAUUGGGG	..:::: :: ::::::::::	UUCCAAACUACCAACUUUCCC	Cleavage
		miRBase_osa-miR1850.1	Os06t0113950-02	Similar to RuBisCO large subunit-binding protein subunit beta.	4.5	2516	2536	5pUTR	UGGAAAGUUGGGAGAUUGGGG	: .:: :::::::::::..	ACAUAAACUCCCAACUUUUUU	Cleavage
		miRBase_osa-miR1850.1	Os06t0575100-01	Conserved hypothetical protein.	3.5	1089	1109	5pUTR	UGGAAAGUUGGGAGAUUGGGG	:..::: ::..:::::::.::	CUUCAAACUUUCAACUUUUCA	Cleavage
		miRBase_osa-miR1850.1	Os06t0629362-01	Conserved hypothetical protein.	2	696	716	3pUTR	UGGAAAGUUGGGAGAUUGGGG	::.::: ::.:::::::::::	CCUCAAACUUCCAACUUUCCA	Cleavage
		miRBase_osa-miR1850.1	Os06t0629362-01	Conserved hypothetical protein.	3	770	790	3pUTR	UGGAAAGUUGGGAGAUUGGGG	..:.:: :::::::::::::	UUCUAAACUCCCAACUUUCCC	Cleavage
		miRBase_osa-miR1850.1	Os06t0637400-01	Conserved hypothetical protein.	3.5	438	458	5pUTR	UGGAAAGUUGGGAGAUUGGGG	.:.::. ::..:::.::::::	UCUCAGACUUUCAAUUUUCCA	Cleavage
		miRBase_osa-miR1850.1	Os06t0706400-01	PTR/NRT1 (peptide transporter/nitrate transporter 1) family protein, Nitrogen utilization efficiency, growth and grain yield	3	476	496	5pUTR	UGGAAAGUUGGGAGAUUGGGG	...::: ::.:.:::::::::	UUUCAAACUUCUAACUUUCCA	Cleavage
		miRBase_osa-miR1850.1	Os06t0730600-01	Peptidase S9A, prolyl oligopeptidase family protein.	3.5	2389	2409	3pUTR	UGGAAAGUUGGGAGAUUGGGG	:...:: ::.::::::::::.	CUUUAAACUUCCAACUUUCCG	Cleavage
		miRBase_osa-miR1850.1	Os06t0730600-01	Peptidase S9A, prolyl oligopeptidase family protein.	4.5	2431	2451	3pUTR	UGGAAAGUUGGGAGAUUGGGG	: ::: ::..:::::::.:	ACACAAACUUUCAACUUUUCU	Cleavage
		miRBase_osa-miR1850.1	Os07t0223766-01	Hypothetical conserved gene.	4	435	455	3pUTR	UGGAAAGUUGGGAGAUUGGGG	:..::: ::.::::::::.:	CUUCAAACUUCCAACUUUUCC	Cleavage
		miRBase_osa-miR1850.1	Os07t0223766-01	Hypothetical conserved gene.	4	477	497	3pUTR	UGGAAAGUUGGGAGAUUGGGG	: ::: ::.::::::::.:	ACACAAACUUCCAACUUUUCC	Cleavage
		miRBase_osa-miR1850.1	Os07t0585300-01	Similar to H0815C01.6 protein.	4	196	216	5pUTR	UGGAAAGUUGGGAGAUUGGGG	:..::: ::.::::::::.:	CUUCAAACUUCCAACUUUUCC	Cleavage
		miRBase_osa-miR1850.1	Os07t0585300-01	Similar to H0815C01.6 protein.	4	240	260	5pUTR	UGGAAAGUUGGGAGAUUGGGG	: ::: ::.::::::::.:	ACACAAACUUCCAACUUUUCC	Cleavage
		miRBase_osa-miR1850.1	Os07t0600400-01	WD40/YVTN repeat-like domain containing protein.	4	1123	1143	5pUTR	UGGAAAGUUGGGAGAUUGGGG	:.:::::.:..::..:::::	CUCCAAUUUUUCAGUUUUCCU	Cleavage
		miRBase_osa-miR1850.1	Os07t0686900-01	Similar to Alpha-L-arabinofuranosidase C-terminus family protein, expressed.	3.5	1006	1026	5pUTR	UGGAAAGUUGGGAGAUUGGGG	::.::::.::..:: ::::::	CCUCAAUUUCUUAAGUUUCCA	Cleavage
		miRBase_osa-miR1850.1	Os08t0141700-02	Pectinesterase inhibitor domain containing protein.	3	702	722	3pUTR	UGGAAAGUUGGGAGAUUGGGG	::.:: .:::::::::::::	CCUCAUAUUCCCAACUUUCCA	Cleavage
		miRBase_osa-miR1850.1	Os08t0162066-01	Conserved hypothetical protein.	2.5	1852	1872	5pUTR	UGGAAAGUUGGGAGAUUGGGG	..:::: ::.:.:::::::::	UUCCAAACUUCUAACUUUCCA	Cleavage
		miRBase_osa-miR1850.1	Os09t0414600-01	Conserved hypothetical protein.	2.5	575	595	3pUTR	UGGAAAGUUGGGAGAUUGGGG	:::. ::::..::::::::::	CCCUCAUCUUUCAACUUUCCA	Cleavage
		miRBase_osa-miR1850.1	Os09t0414600-01	Conserved hypothetical protein.	5	871	891	3pUTR	UGGAAAGUUGGGAGAUUGGGG	:.:.:: ::..:::::::..	CUCUAAACUUUCAACUUUUUU	Cleavage
		miRBase_osa-miR1850.1	Os10t0181900-01	Similar to OSIGBa0153E02-OSIGBa0093I20.19 protein.	4	2786	2806	5pUTR	UGGAAAGUUGGGAGAUUGGGG	:..::: ::.::::::::.:	CUUCAAACUUCCAACUUUUCC	Cleavage
		miRBase_osa-miR1850.1	Os10t0181900-01	Similar to OSIGBa0153E02-OSIGBa0093I20.19 protein.	4.5	2830	2850	5pUTR	UGGAAAGUUGGGAGAUUGGGG	: ::: ::..:::::::.:	ACACAAACUUUCAACUUUUCC	Cleavage
		miRBase_osa-miR1850.1	Os11t0136800-02	Similar to Dual specificity protein phosphatase 19 (EC 3.1.3.48) (EC 3.1.3.16) (Stress-activated protein kinase pathway-regulating phosphatase 1) (Protein phosphatase SKRP1). Splice isoform 2.	3.5	1053	1073	5pUTR	UGGAAAGUUGGGAGAUUGGGG	:::::. ::.:::: ::::::	CCCCAGCCUUCCAAAUUUCCA	Cleavage
		miRBase_osa-miR1850.1	Os12t0122400-01	Hypothetical conserved gene.	1.5	2653	2673	5pUTR	UGGAAAGUUGGGAGAUUGGGG	:::::: ::.:::::::::::	CCCCAAACUUCCAACUUUCCA	Cleavage
		miRBase_osa-miR1850.1	Os12t0122400-01	Hypothetical conserved gene.	3.5	2729	2749	5pUTR	UGGAAAGUUGGGAGAUUGGGG	...::: :::::::::::.:	UUUCAAACUCCCAACUUUUCC	Cleavage
		miRBase_osa-miR1850.1	Os12t0122400-01	Hypothetical conserved gene.	4	2785	2805	5pUTR	UGGAAAGUUGGGAGAUUGGGG	:::::: ::.:.::::::..	CCCCAAACUUCUAACUUUUUU	Cleavage
		miRBase_osa-miR1850.1	Os12t0122400-01	Hypothetical conserved gene.	4.5	2747	2767	5pUTR	UGGAAAGUUGGGAGAUUGGGG	:::: ::.::::::::..	UCCCAAACUUCCAACUUUUUU	Cleavage
		miRBase_osa-miR1850.1	Os12t0133700-00	Similar to Dual specificity protein phosphatase 19 (EC 3.1.3.48) (EC 3.1.3.16) (Stress-activated protein kinase pathway-regulating phosphatase 1) (Protein phosphatase SKRP1). Splice isoform 2.	3.5	1156	1176	5pUTR	UGGAAAGUUGGGAGAUUGGGG	:::::. ::.:::: ::::::	CCCCAGCCUUCCAAAUUUCCA	Cleavage
		PMIRen_Osa-miR1862h	Os01t0230700-01	Hypothetical conserved gene.	4	197	218	5pUTR	UAGGUUUGUUUAUUUUGGGACG	:::::.: ::::::. ::.:::	CGUCCUAUAAUAAAUCAAUCUA	Cleavage
		PMIRen_Osa-miR1862h	Os01t0230700-01	Hypothetical conserved gene.	2.5	2489	2510	5pUTR	UAGGUUUGUUUAUUUUGGGACG	::: ::::::::.:::..::	UUUCCGAAAAUAAAUAAAUUUA	Cleavage
		PMIRen_Osa-miR1862h	Os01t0237000-01	Uncharacterised protein family UPF0497, trans-membrane plant subgroup domain containing protein.	5	746	767	3pUTR	UAGGUUUGUUUAUUUUGGGACG	:::.:.::::::::. ::..:	CGUUCUAAAAUAAAUUAAUUUU	Cleavage
		PMIRen_Osa-miR1862h	Os01t0715800-01	Conserved hypothetical protein.	4	955	976	3pUTR	UAGGUUUGUUUAUUUUGGGACG	::::::: :: :::: ::::::	CGUCCCAUAAAAAACCAACCUA	Cleavage
		PMIRen_Osa-miR1862h	Os01t0739000-01	Similar to Mitochondrial processing peptidase.	2	1627	1648	CDS	UAGGUUUGUUUAUUUUGGGACG	::.::::.:::.:::.::::	UUUCUCAAAGUAAGCAAGCCUA	Cleavage
		PMIRen_Osa-miR1862h	Os02t0115650-00	Hypothetical protein.	3.5	519	540	3pUTR	UAGGUUUGUUUAUUUUGGGACG	:::::::.::::::::.:	UAUCCCAAAGUAAACAAAUCGC	Cleavage
		PMIRen_Osa-miR1862h	Os02t0176100-03	Similar to predicted protein.	4.5	3413	3434	CDS	UAGGUUUGUUUAUUUUGGGACG	:::::.:::::::.:. : :::	CGUCCUAAAAUAAGCGCAACUA	Cleavage
		PMIRen_Osa-miR1862h	Os02t0188201-01	Conserved hypothetical protein.	2.5	854	875	3pUTR	UAGGUUUGUUUAUUUUGGGACG	: ::::.::: :::::::.:::	CAUCCCGAAAAAAACAAAUCUA	Cleavage
		PMIRen_Osa-miR1862h	Os02t0589600-01	Hypothetical conserved gene.	2.5	1090	1111	5pUTR	UAGGUUUGUUUAUUUUGGGACG	::::::::::::: :::::	UAUCCCAAAAUAAACCAACCUC	Cleavage
		PMIRen_Osa-miR1862h	Os02t0617100-01	Conserved hypothetical protein.	4	1041	1062	CDS	UAGGUUUGUUUAUUUUGGGACG	::::.:::::::::. :::.:	CGUCUCAAAAUAAAUCAACUUC	Cleavage
		PMIRen_Osa-miR1862h	Os02t0633100-01	Hypothetical conserved gene.	3.5	458	479	3pUTR	UAGGUUUGUUUAUUUUGGGACG	: :::::.::::::::::.:	CUUCCCAGAAUAAACAAAUCAU	Cleavage
		PMIRen_Osa-miR1862h	Os02t0633100-02	B-block binding subunit of TFIIIC domain containing protein.	3.5	720	741	3pUTR	UAGGUUUGUUUAUUUUGGGACG	: :::::.::::::::::.:	CUUCCCAGAAUAAACAAAUCAU	Cleavage
		PMIRen_Osa-miR1862h	Os02t0713500-00	F-box domain, cyclin-like domain containing protein.	4.5	696	717	3pUTR	UAGGUUUGUUUAUUUUGGGACG	:::.....::::: :::::.::	CGUUUUGGAAUAAUCAAACUUA	Cleavage
		PMIRen_Osa-miR1862h	Os02t0778200-01	Isoleucyl-tRNA synthetase domain containing protein.	4	2200	2221	CDS	UAGGUUUGUUUAUUUUGGGACG	::..:::.::.:.::::.::	GGUUUCAAGAUGAGCAAAUCUC	Cleavage
		PMIRen_Osa-miR1862h	Os02t0778200-02	Similar to predicted protein.	4	55	76	3pUTR	UAGGUUUGUUUAUUUUGGGACG	::..:::.::.:.::::.::	GGUUUCAAGAUGAGCAAAUCUC	Cleavage
		PMIRen_Osa-miR1862h	Os03t0109700-02	Similar to Cyclin delta-3.	4	1198	1219	5pUTR	UAGGUUUGUUUAUUUUGGGACG	::::..::: :::::::..:.	GGUCCUGAAACAAACAAAUUUG	Cleavage
		PMIRen_Osa-miR1862h	Os03t0797300-01	Similar to benzoxazinless1.	3.5	451	472	CDS	UAGGUUUGUUUAUUUUGGGACG	:::::.:.::::::. ::.:::	CGUCCUAGAAUAAAUUAAUCUA	Cleavage
		PMIRen_Osa-miR1862h	Os04t0512250-01	Hypothetical gene.	3	2392	2413	5pUTR	UAGGUUUGUUUAUUUUGGGACG	: ::..::::::::.::::.:	CAUCUUAAAAUAAAUAAACUUU	Cleavage
		PMIRen_Osa-miR1862h	Os04t0586500-01	Malectin-like carbohydrate-binding domain domain containing protein.	3.5	1642	1663	CDS	UAGGUUUGUUUAUUUUGGGACG	:::: ::::::::::..:: :	GGUCCAAAAAUAAACAGGCCAA	Cleavage
		PMIRen_Osa-miR1862h	Os05t0143550-01	Similar to Blast and wounding induced mitogen-activated protein kinase.	3.5	998	1019	5pUTR	UAGGUUUGUUUAUUUUGGGACG	::::::::::::::: ::..:	CGUCCCAAAAUAAACUAAUUUU	Cleavage
		PMIRen_Osa-miR1862h	Os05t0143550-01	Similar to Blast and wounding induced mitogen-activated protein kinase.	4.5	1034	1055	5pUTR	UAGGUUUGUUUAUUUUGGGACG	::.: ::::::.: ::..::	UAUCUCUAAAUAAGCUAAUUUA	Cleavage
		PMIRen_Osa-miR1862h	Os05t0215000-04	BURP domain containing protein.	3	1121	1142	5pUTR	UAGGUUUGUUUAUUUUGGGACG	.:::::::::::::: :::.:	UGUCCCAAAAUAAACCAACUUC	Cleavage
		PMIRen_Osa-miR1862h	Os05t0215000-04	BURP domain containing protein.	4	1085	1106	5pUTR	UAGGUUUGUUUAUUUUGGGACG	::::.::::::: :::.::	UAUCCCGAAAUAAAACAACUUA	Cleavage
		PMIRen_Osa-miR1862h	Os05t0564350-00	Hypothetical protein.	3.5	1110	1131	5pUTR	UAGGUUUGUUUAUUUUGGGACG	::.:::.:::.::::::.: :	GGUUCCAGAAUGAACAAAUCCA	Cleavage
		PMIRen_Osa-miR1862h	Os06t0108900-01	Similar to H0613A10.3 protein.	3	1079	1100	5pUTR	UAGGUUUGUUUAUUUUGGGACG	:...:::: :::::::::::	UUUUUUAAAAAAAACAAACCUA	Cleavage
		PMIRen_Osa-miR1862h	Os06t0257200-01	Similar to Signal recognition particle 9 kDa protein.	2	1307	1328	5pUTR	UAGGUUUGUUUAUUUUGGGACG	::: :::.:::::.::::::	UUUCCAAAAGUAAACGAACCUA	Cleavage
		PMIRen_Osa-miR1862h	Os06t0257200-01	Similar to Signal recognition particle 9 kDa protein.	4	1355	1376	5pUTR	UAGGUUUGUUUAUUUUGGGACG	::: :::. ::::.:::.::	UUUCCAAAAGCAAACGAACUUA	Cleavage
		PMIRen_Osa-miR1862h	Os06t0559600-01	Hypothetical conserved gene.	3.5	3598	3619	5pUTR	UAGGUUUGUUUAUUUUGGGACG	:::::::::::::. .:.::.	AGUCCCAAAAUAAAUUGAUCUG	Cleavage
		PMIRen_Osa-miR1862h	Os08t0177000-01	Hypothetical protein.	4	1282	1304	5pUTR	UAGGUUUGUUU-AUUUUGGGACG	.::: :::::: :::::::::::	UGUCACAAAAUCAAACAAACCUA	Translation
		PMIRen_Osa-miR1862h	Os09t0366500-01	Conserved hypothetical protein.	4.5	865	887	3pUTR	UAGGUUUG-UUUAUUUUGGGACG	:::::::::::::: :::.:.:.	CGUCCCAAAAUAAAGCAAGCUUG	Cleavage
		PMIRen_Osa-miR1862h	Os09t0384601-01	Hypothetical gene.	2.5	2567	2588	5pUTR	UAGGUUUGUUUAUUUUGGGACG	:::...::::::::.:::.:::	CGUUUUAAAAUAAAUAAAUCUA	Cleavage
		PMIRen_Osa-miR1862h	Os10t0558900-01	2OG-Fe (II) oxygenase family protein, Regulation of the secondary cell wall formation in leaves, Modulation of leaf rolling	2.5	989	1010	5pUTR	UAGGUUUGUUUAUUUUGGGACG	: :::.::::::::.:::: ::	CAUCCUAAAAUAAAUAAACAUA	Cleavage
		PMIRen_Osa-miR1862h	Os11t0104050-01	Preprotein translocase Sec, Sec61-beta subunit, eukarya domain containing protein.	3.5	467	488	5pUTR	UAGGUUUGUUUAUUUUGGGACG	.:: . ::.:::.:::::::::	UGUAUGAAGAUAGACAAACCUA	Cleavage
		PMIRen_Osa-miR1862h	Os11t0209600-01	Cyclin-like F-box domain containing protein.	3	1738	1759	5pUTR	UAGGUUUGUUUAUUUUGGGACG	:::::::::: : :::::::	UAUCCCAAAAUAUAAAAACCUA	Translation
		PMIRen_Osa-miR1862h	Os11t0446000-01	Conserved hypothetical protein.	5	386	407	3pUTR	UAGGUUUGUUUAUUUUGGGACG	:::.:.::::::::: ::: :	CGUUCUAAAAUAAACUAACAUC	Cleavage
		PMIRen_Osa-miR1862h	Os11t0599466-01	Hypothetical gene.	4.5	2530	2551	5pUTR	UAGGUUUGUUUAUUUUGGGACG	::::::::::::.: :::::	CGUCCCAAAAUAGAGCAACCUU	Cleavage
		PMIRen_Osa-miR1862h	Os11t0679000-00	von Willebrand factor, type A domain containing protein.	4.5	1719	1740	3pUTR	UAGGUUUGUUUAUUUUGGGACG	::::.::::::: :..::: ::	CGUCUCAAAAUAUAUGAACAUA	Translation
		PMIRen_Osa-miR1862h	Os12t0115300-01	Plant lipid transfer protein and hydrophobic protein, helical domain containing protein.	3	797	818	5pUTR	UAGGUUUGUUUAUUUUGGGACG	::::::: :: :::.:::::::	CGUCCCAUAAAAAAUAAACCUA	Cleavage
		PMIRen_Osa-miR1862h	Os12t0122400-01	Hypothetical conserved gene.	3	2217	2238	5pUTR	UAGGUUUGUUUAUUUUGGGACG	:::::::::::.. :::.::	AAUCCCAAAAUAAGUUAACUUA	Cleavage
		PMIRen_Osa-miR1862h	Os12t0163600-01	Pentatricopeptide repeat protein, Organellar RNA editing	4	2089	2110	3pUTR	UAGGUUUGUUUAUUUUGGGACG	::::.:::::: : .::::::	AGUCCUAAAAUAUAAGAACCUA	Translation
		PMIRen_Osa-miR1862h	Os12t0583801-01	Conserved hypothetical protein.	4	1678	1698	5pUTR	UAGGUUUGUUUAUUUUGGGACG	.::::::::: ::::.::.:::	UGUCCCAAAA-AAACGAAUCUA	Cleavage
	Down-regulated	PMIRen_Osa-miR156d/f/j/m	Os01t0102700-01	Translocon-associated beta family protein.	5	660	680	CDS	UUGACAGAAGAGAGUGAGCAC	:::.:...:::.::.: :.::	GUGUUUGUUCUUUUUUAUUAA	Cleavage
		PMIRen_Osa-miR156d/f/j/m	Os01t0367100-01	Chloroplast-localized UDP-glucose epimerase (UGE), Galactolipid biosynthesis for chloroplast membranes, Photosynthetic capability and carbon assimilate homeostasis	4.5	774	794	5pUTR	UUGACAGAAGAGAGUGAGCAC	:::::::.:.:.::. ::..:	GUGCUCAUUUUUUUUGGUUGA	Cleavage
		PMIRen_Osa-miR156d/f/j/m	Os01t0367100-02	NAD(P)-binding domain containing protein.	4.5	720	740	3pUTR	UUGACAGAAGAGAGUGAGCAC	:::::::.:.:.::. ::..:	GUGCUCAUUUUUUUUGGUUGA	Cleavage
		PMIRen_Osa-miR156d/f/j/m	Os01t0367100-03	Similar to binding / catalytic.	4.5	77	97	3pUTR	UUGACAGAAGAGAGUGAGCAC	:::::::.:.:.::. ::..:	GUGCUCAUUUUUUUUGGUUGA	Cleavage
		PMIRen_Osa-miR156d/f/j/m	Os01t0367100-04	NAD(P)-binding domain containing protein.	4.5	751	771	3pUTR	UUGACAGAAGAGAGUGAGCAC	:::::::.:.:.::. ::..:	GUGCUCAUUUUUUUUGGUUGA	Cleavage
		PMIRen_Osa-miR156d/f/j/m	Os01t0922600-01	Similar to SBP-domain protein 4.	1.5	620	640	CDS	UUGACAGAAGAGAGUGAGCAC	:::::: :::::::::::::.	GUGCUCUCUCUCUUCUGUCAG	Cleavage
		PMIRen_Osa-miR156d/f/j/m	Os01t0972300-01	DVL family protein.	5	928	948	3pUTR	UUGACAGAAGAGAGUGAGCAC	:::::..:: .::::::.::	GUGCUUGCUGAUUUCUGUUAA	Translation
		PMIRen_Osa-miR156d/f/j/m	Os02t0139400-01	Similar to Squamosa promoter-binding-like protein 3.	1	1869	1889	5pUTR	UUGACAGAAGAGAGUGAGCAC	::::: ::::::::::::::	AUGCUCUCUCUCUUCUGUCAA	Cleavage
		PMIRen_Osa-miR156d/f/j/m	Os02t0161500-00	Leucine-rich repeat domain containing protein.	4	1636	1656	3pUTR	UUGACAGAAGAGAGUGAGCAC	:::..::.:::::::::.	AGGCUUGCUUUCUUCUGUCGC	Cleavage
		PMIRen_Osa-miR156d/f/j/m	Os02t0174100-01	Similar to Isoform 2 of Squamosa promoter-binding-like protein 4.	2	2221	2241	CDS	UUGACAGAAGAGAGUGAGCAC	:::::: :::::::::::::	GUGCUCUCUCUCUUCUGUCAU	Cleavage
		PMIRen_Osa-miR156d/f/j/m	Os02t0174100-02	SBP domain containing protein.	2	980	1000	5pUTR	UUGACAGAAGAGAGUGAGCAC	:::::: :::::::::::::	GUGCUCUCUCUCUUCUGUCAU	Cleavage
		PMIRen_Osa-miR156d/f/j/m	Os02t0445200-00	Similar to SLP16.	1.5	464	484	3pUTR	UUGACAGAAGAGAGUGAGCAC	:::::: :::::::::::::.	GUGCUCUCUCUCUUCUGUCAG	Cleavage
		PMIRen_Osa-miR156d/f/j/m	Os03t0416500-02	6-phosphogluconolactonase domain containing protein.	3.5	1125	1145	5pUTR	UUGACAGAAGAGAGUGAGCAC	:::::: :.:::::: :.::	CUGCUCAAUUUCUUCUAUUAA	Cleavage
		PMIRen_Osa-miR156d/f/j/m	Os03t0747700-01	Similar to photosystem II 11 kDa protein-related.	4.5	741	761	3pUTR	UUGACAGAAGAGAGUGAGCAC	.:.:.:.::::::::::.	AGAUUUAUUUUCUUCUGUCAG	Cleavage
		PMIRen_Osa-miR156d/f/j/m	Os03t0783700-00	Similar to AP-1 complex subunit sigma-2.	4	801	821	3pUTR	UUGACAGAAGAGAGUGAGCAC	::.:..:::::::.:::..	AUGUUUGCUCUCUUUUGUUGU	Cleavage
		PMIRen_Osa-miR156d/f/j/m	Os04t0551500-01	SBP domain containing protein.	2	818	838	3pUTR	UUGACAGAAGAGAGUGAGCAC	:::::: :::::::::::::	GUGCUCUCUCUCUUCUGUCAU	Cleavage
		PMIRen_Osa-miR156d/f/j/m	Os04t0632400-04	Hypothetical gene.	4	937	957	3pUTR	UUGACAGAAGAGAGUGAGCAC	:: : ::::.:::::::::.	GUACACACUUUCUUCUGUCGC	Cleavage
		PMIRen_Osa-miR156d/f/j/m	Os05t0143600-01	Similar to Jasmonate-induced protein.	3	518	538	3pUTR	UUGACAGAAGAGAGUGAGCAC	::: . :::::::::::::.	AUGCGUUCUCUCUUCUGUCAG	Cleavage
		PMIRen_Osa-miR156d/f/j/m	Os06t0542350-01	Hypothetical gene.	4.5	2303	2323	CDS	UUGACAGAAGAGAGUGAGCAC	:::::.:.::.::::::	UCUGUCACUUUUUUUUGUCAA	Cleavage
		PMIRen_Osa-miR156d/f/j/m	Os06t0660200-01	Auxin efflux transporter, Polar auxin transport, Control of canopy architecture	3.5	4	24	5pUTR	UUGACAGAAGAGAGUGAGCAC	::::..:::::: ::::::	UAGCUCGUUCUCUUGUGUCAA	Cleavage
		PMIRen_Osa-miR156d/f/j/m	Os07t0456700-01	Similar to (1, 4)-beta-xylan endohydrolase (EC 3.2.1.8).	4	3698	3718	3pUTR	UUGACAGAAGAGAGUGAGCAC	: :.:.::: :.:::::::::	GAGUUUACUGUUUUCUGUCAA	Cleavage
		PMIRen_Osa-miR156d/f/j/m	Os07t0615900-02	GATA transcription factor, Splice variant	4	3076	3096	3pUTR	UUGACAGAAGAGAGUGAGCAC	::::::.:::::::.: :: :	GUGCUCGCUCUCUUUUUUCCA	Cleavage
		PMIRen_Osa-miR156d/f/j/m	Os08t0268550-01	Conserved hypothetical protein.	4	715	735	3pUTR	UUGACAGAAGAGAGUGAGCAC	::::::.:.:.::.:::. :	CUGCUCAUUUUUUUUUGUUUA	Cleavage
		PMIRen_Osa-miR156d/f/j/m	Os08t0299300-01	Conserved hypothetical protein.	5	618	638	CDS	UUGACAGAAGAGAGUGAGCAC	::::::::: :.:: :::...	GUGCUCACUGUUUUAUGUUGG	Cleavage
		PMIRen_Osa-miR156d/f/j/m	Os08t0451400-01	AT-rich interaction region domain containing protein.	3	798	818	3pUTR	UUGACAGAAGAGAGUGAGCAC	:::::: ::::::: ::.::	UUGCUCAAUCUCUUCAGUUAA	Cleavage
		PMIRen_Osa-miR156d/f/j/m	Os08t0451400-02	Hypothetical conserved gene.	3	688	708	3pUTR	UUGACAGAAGAGAGUGAGCAC	:::::: ::::::: ::.::	UUGCUCAAUCUCUUCAGUUAA	Cleavage
		PMIRen_Osa-miR156d/f/j/m	Os08t0451400-03	Similar to ARID/BRIGHT DNA-binding domain-containing protein.	3	29	49	3pUTR	UUGACAGAAGAGAGUGAGCAC	:::::: ::::::: ::.::	UUGCUCAAUCUCUUCAGUUAA	Cleavage
		PMIRen_Osa-miR156d/f/j/m	Os08t0509600-01	Squamosa promter-binding-like transcription activator, Regulation of branching in panicles and vegetative shoots, Semidominant regulator of plant architecture	1	992	1012	5pUTR	UUGACAGAAGAGAGUGAGCAC	:::::: ::::::::::::::	GUGCUCUCUCUCUUCUGUCAA	Cleavage
		PMIRen_Osa-miR156d/f/j/m	Os08t0531600-01	Transcription factor, Positive regulator of cell proliferation, Control of grain size, shape and quality	1.5	1054	1074	5pUTR	UUGACAGAAGAGAGUGAGCAC	:::::: :::::::::::::.	GUGCUCUCUCUCUUCUGUCAG	Cleavage
		PMIRen_Osa-miR156d/f/j/m	Os09t0339800-00	Glycerophosphoryl diester phosphodiesterase domain containing protein.	4	1263	1283	3pUTR	UUGACAGAAGAGAGUGAGCAC	::.:::::. .::::::::	CUGUUCACUUCUUUCUGUCAU	Translation
		PMIRen_Osa-miR156d/f/j/m	Os09t0491532-01	Similar to Squamosa-promoter binding protein 2.	1	675	695	5pUTR	UUGACAGAAGAGAGUGAGCAC	:::::: ::::::::::::::	GUGCUCUCUCUCUUCUGUCAA	Cleavage
		PMIRen_Osa-miR156d/f/j/m	Os09t0502600-00	Similar to OSIGBa0158F13.3 protein.	4	567	587	3pUTR	UUGACAGAAGAGAGUGAGCAC	::::::::.:. :::: :::	AUGCUCACUUUUCUCUGACAA	Cleavage
		PMIRen_Osa-miR156d/f/j/m	Os09t0513100-01	Similar to Phospholipase A1.	4	1323	1343	5pUTR	UUGACAGAAGAGAGUGAGCAC	:: ::.::::.::::::::	GUAGUCGCUCUUUUCUGUCAU	Cleavage
		PMIRen_Osa-miR156d/f/j/m	Os09t0526800-02	Similar to NC domain-containing protein.	4	3058	3078	5pUTR	UUGACAGAAGAGAGUGAGCAC	::.:.:.:.::::.: ::::	CUGUUUAUUUUCUUUUAUCAA	Cleavage
		PMIRen_Osa-miR156d/f/j/m	Os10t0467200-01	Peroxisome assembly, p12 domain containing protein.	4	1549	1569	5pUTR	UUGACAGAAGAGAGUGAGCAC	:: .::..:.::::::::..:	GUAUUCGUUUUCUUCUGUUGA	Cleavage
		PMIRen_Osa-miR156d/f/j/m	Os11t0490900-01	Similar to WRKY transcription factor 72.	4.5	1077	1097	5pUTR	UUGACAGAAGAGAGUGAGCAC	.:.:::.:.::.::::::	UGUUUUACUUUUUUUUGUCAA	Cleavage
		PMIRen_Osa-miR156d/f/j/m	Os11t0496600-00	Hypothetical conserved gene.	2	824	844	3pUTR	UUGACAGAAGAGAGUGAGCAC	:::::: :::::::::::::	GUGCUCUCUCUCUUCUGUCAU	Cleavage
		PMIRen_Osa-miR156d/f/j/m	Os11t0679900-01	Conserved hypothetical protein.	4	17	37	3pUTR	UUGACAGAAGAGAGUGAGCAC	:::.:. .:::::::::::	CAGCUUAUGUUCUUCUGUCAA	Cleavage
		miRBase_osa-miR167a-5p/b/c-5p	Os01t0852200-01	Similar to sialin.	3.5	830	850	3pUTR	UGAAGCUGCCAGCAUGAUCUA	:.:.::::: ::::::.::.:	UGGGUCAUGAUGGCAGUUUUA	Cleavage
		miRBase_osa-miR167a-5p/b/c-5p	Os01t0852200-02	Similar to sialin.	3.5	1206	1226	CDS	UGAAGCUGCCAGCAUGAUCUA	:.:.::::: ::::::.::.:	UGGGUCAUGAUGGCAGUUUUA	Cleavage
		miRBase_osa-miR167a-5p/b/c-5p	Os01t0852200-03	Major facilitator superfamily protein.	3.5	1199	1219	5pUTR	UGAAGCUGCCAGCAUGAUCUA	:.:.::::: ::::::.::.:	UGGGUCAUGAUGGCAGUUUUA	Cleavage
		miRBase_osa-miR167a-5p/b/c-5p	Os01t0971900-01	Similar to BPM.	3.5	1443	1464	5pUTR	UGAAGCUGCCAGCA-UGAUCUA	:::::: ::::::..:.::::	CAGAUCAAUGCUGGUGGUUUCA	Cleavage
		miRBase_osa-miR167a-5p/b/c-5p	Os02t0164900-01	Similar to Auxin response factor 3.	3.5	3230	3250	5pUTR	UGAAGCUGCCAGCAUGAUCUA	:::::: :::::::::::	GAGAUCAGGCUGGCAGCUUGU	Cleavage
		miRBase_osa-miR167a-5p/b/c-5p	Os02t0164900-02	Similar to Auxin response factor 3.	3.5	2609	2629	CDS	UGAAGCUGCCAGCAUGAUCUA	:::::: :::::::::::	GAGAUCAGGCUGGCAGCUUGU	Cleavage
		miRBase_osa-miR167a-5p/b/c-5p	Os03t0163000-01	Hypothetical conserved gene.	5	561	581	3pUTR	UGAAGCUGCCAGCAUGAUCUA	: :.:.:::::: ::::::.	UUGGUUAUGCUGCCAGCUUUU	Cleavage
		miRBase_osa-miR167a-5p/b/c-5p	Os03t0593100-01	Conserved hypothetical protein.	4.5	723	743	3pUTR	UGAAGCUGCCAGCAUGAUCUA	::::..::::::. :.:::	AAGAUUGUGCUGGUUGUUUCC	Cleavage
		miRBase_osa-miR167a-5p/b/c-5p	Os04t0252200-02	Similar to CPSF160; nucleic acid binding.	4	3932	3952	3pUTR	UGAAGCUGCCAGCAUGAUCUA	::.:::: : :::::.::::	AAGGUCAUUCAGGCAGUUUCA	Translation
		miRBase_osa-miR167a-5p/b/c-5p	Os04t0671900-01	Transcription factor, Regulator for phosphate homeostasis	3.5	2622	2642	5pUTR	UGAAGCUGCCAGCAUGAUCUA	::::::: :::::::::::	UAGAUCAGGCUGGCAGCUUGU	Cleavage
		miRBase_osa-miR167a-5p/b/c-5p	Os04t0671900-02	Similar to Auxin response factor 12.	3.5	1257	1277	CDS	UGAAGCUGCCAGCAUGAUCUA	::::::: :::::::::::	UAGAUCAGGCUGGCAGCUUGU	Cleavage
		miRBase_osa-miR167a-5p/b/c-5p	Os04t0671900-03	Similar to Auxin response factor 12.	3.5	976	996	3pUTR	UGAAGCUGCCAGCAUGAUCUA	::::::: :::::::::::	UAGAUCAGGCUGGCAGCUUGU	Cleavage
		miRBase_osa-miR167a-5p/b/c-5p	Os06t0129100-01	Short-chain dehydrogenase/reductase SDR family protein.	3.5	1084	1104	5pUTR	UGAAGCUGCCAGCAUGAUCUA	: :::::: ::::::::::	GUGUUCAUGCCGGCAGCUUCA	Translation
		miRBase_osa-miR167a-5p/b/c-5p	Os06t0158400-01	Hypothetical conserved gene.	4.5	1810	1830	5pUTR	UGAAGCUGCCAGCAUGAUCUA	::: :::::.: ::: :::::	UAGCUCAUGUUCGCACCUUCA	Translation
		miRBase_osa-miR167a-5p/b/c-5p	Os06t0470075-00	Hypothetical protein.	4.5	1174	1194	5pUTR	UGAAGCUGCCAGCAUGAUCUA	::::.:::::: :::. :.:	GAGAUUAUGCUGUCAGUAUUA	Cleavage
		miRBase_osa-miR167a-5p/b/c-5p	Os06t0505400-01	Abortive infection protein family protein.	4.5	547	567	3pUTR	UGAAGCUGCCAGCAUGAUCUA	:.: :::::::: ..::::.:	UGGCUCAUGCUGCUGGCUUUA	Cleavage
		miRBase_osa-miR167a-5p/b/c-5p	Os06t0589300-01	ABC transporter-like domain containing protein.	4.5	338	358	5pUTR	UGAAGCUGCCAGCAUGAUCUA	:.::::: ::::::::.: :	UGGAUCAGGCUGGCAGUUGCC	Cleavage
		miRBase_osa-miR167a-5p/b/c-5p	Os06t0677800-01	ARF transcription factor, Defense against different types of plant viruses	3.5	3192	3212	5pUTR	UGAAGCUGCCAGCAUGAUCUA	:::::: :::::::::::	GAGAUCAGGCUGGCAGCUUGU	Cleavage
		miRBase_osa-miR167a-5p/b/c-5p	Os06t0698785-01	Similar to Choline monooxygenase.	4	2335	2355	5pUTR	UGAAGCUGCCAGCAUGAUCUA	::::: ::::: .:::::::	UAGAUGUUGCUGUUAGCUUCA	Cleavage
		miRBase_osa-miR167a-5p/b/c-5p	Os07t0165200-01	Ankyrin domain containing protein.	4.5	259	279	5pUTR	UGAAGCUGCCAGCAUGAUCUA	:::.:.:: .::::::.:::	UAGGUUAUUUUGGCAGUUUCU	Cleavage
		miRBase_osa-miR167a-5p/b/c-5p	Os07t0481400-01	NB-ARC domain containing protein.	3	2770	2790	CDS	UGAAGCUGCCAGCAUGAUCUA	:::::::::::: :::: :::	UAGAUCAUGCUGACAGCCUCA	Cleavage
		miRBase_osa-miR167a-5p/b/c-5p	Os07t0522600-02	Similar to Glutamate receptor 3.4 precursor (Ligand-gated ion channel 3.4) (AtGLR4). Splice isoform 2.	3.5	3397	3417	5pUTR	UGAAGCUGCCAGCAUGAUCUA	:. : ::::::::::::::	CUGGGCUUGCUGGCAGCUUCA	Cleavage
		miRBase_osa-miR167a-5p/b/c-5p	Os07t0688100-01	Pentatricopeptide repeat domain containing protein.	4	3675	3695	3pUTR	UGAAGCUGCCAGCAUGAUCUA	:: ::: ::::::::::.:	AUGAACAUCCUGGCAGCUUUA	Cleavage
		miRBase_osa-miR167a-5p/b/c-5p	Os07t0693900-01	HEAT domain containing protein.	3.5	1811	1831	5pUTR	UGAAGCUGCCAGCAUGAUCUA	::: :::: ::::::.::.:	AAGAGCAUGGUGGCAGUUUUA	Cleavage
		miRBase_osa-miR167a-5p/b/c-5p	Os08t0120200-01	ATPase, AAA+ type, core domain containing protein.	4.5	1702	1721	5pUTR	UGAAGCUGCCAGCAUGAUCUA	::::: :::::: :::.::::	UAGAUGAUGCUG-CAGUUUCA	Cleavage
		miRBase_osa-miR167a-5p/b/c-5p	Os09t0547300-01	Protein of unknown function DUF632 domain containing protein.	4	3644	3664	5pUTR	UGAAGCUGCCAGCAUGAUCUA	:::::::::: ::: ::::	GUGAUCAUGCUGCCAGGUUCA	Cleavage
		miRBase_osa-miR167a-5p/b/c-5p	Os09t0547300-02	Domain of unknown function DUF632 domain containing protein.	4	2535	2555	3pUTR	UGAAGCUGCCAGCAUGAUCUA	:::::::::: ::: ::::	GUGAUCAUGCUGCCAGGUUCA	Cleavage
		miRBase_osa-miR167a-5p/b/c-5p	Os09t0551500-00	Similar to S-locus receptor-like kinase RLK14.	3.5	1306	1326	3pUTR	UGAAGCUGCCAGCAUGAUCUA	::::..::::: :::.::.:	AAGAUUGUGCUGCCAGUUUUA	Cleavage
		miRBase_osa-miR167a-5p/b/c-5p	Os10t0476300-01	Similar to casein kinase I isoform delta-like.	4.5	323	343	5pUTR	UGAAGCUGCCAGCAUGAUCUA	: :: ::::::::::: :::	UCGACCAUGCUGGCAGGUUCU	Cleavage
		miRBase_osa-miR167a-5p/b/c-5p	Os10t0476300-02	Similar to Dual specificity kinase 1.	4.5	274	294	5pUTR	UGAAGCUGCCAGCAUGAUCUA	: :: ::::::::::: :::	UCGACCAUGCUGGCAGGUUCU	Cleavage
		miRBase_osa-miR167a-5p/b/c-5p	Os12t0128000-01	Cyclin-like F-box domain containing protein.	4	1303	1323	5pUTR	UGAAGCUGCCAGCAUGAUCUA	:.:::: : .::::::.::::	UGGAUCUUAUUGGCAGUUUCA	Cleavage
		miRBase_osa-miR167a-5p/b/c-5p	Os12t0456700-01	PLC-like phosphodiesterase, TIM beta/alpha-barrel domain domain containing protein.	4.5	1007	1027	CDS	UGAAGCUGCCAGCAUGAUCUA	:.: :::::.:: ..::::::	UGGUUCAUGUUGAUGGCUUCA	Cleavage
		miRBase_osa-miR167a-5p/b/c-5p	Os12t0571900-01	Tetratricopeptide-like helical domain containing protein.	4.5	853	873	3pUTR	UGAAGCUGCCAGCAUGAUCUA	:.:: :::::::::::.: :	UGGAACAUGCUGGCAGUUCCC	Cleavage
		PMIRen_Osa-miR170	Os02t0188500-01	Ubiquitin domain containing protein.	5	722	742	3pUTR	UUGAGCCGCGUCAAUAUCUCU	::::::. :::.: ::.:::	AGAGAUGGUGAUGAGGUUCAU	Cleavage
		PMIRen_Osa-miR170	Os02t0188500-02	Ubiquitin domain containing protein.	5	643	663	5pUTR	UUGAGCCGCGUCAAUAUCUCU	::::::. :::.: ::.:::	AGAGAUGGUGAUGAGGUUCAU	Cleavage
		PMIRen_Osa-miR170	Os02t0662700-01	GRAS (GAI-RGA-SCR) plant-specific transcription factor, Maintenance of shoot apical meristem indeterminacy, Regulation of vegetative to reproductive phase change	0.5	1345	1365	5pUTR	UUGAGCCGCGUCAAUAUCUCU	::::::::::.::::::::::	AGAGAUAUUGGCGCGGCUCAA	Cleavage
		PMIRen_Osa-miR170	Os02t0662700-02	Similar to Scl1 protein (Fragment).	0.5	902	922	3pUTR	UUGAGCCGCGUCAAUAUCUCU	::::::::::.::::::::::	AGAGAUAUUGGCGCGGCUCAA	Cleavage
		PMIRen_Osa-miR170	Os02t0663100-01	GRAS (GAI-RGA-SCR) plant-specific transcription factor, Maintenance of shoot apical meristem indeterminacy, Regulation of vegetative to reproductive phase change	0.5	1520	1540	5pUTR	UUGAGCCGCGUCAAUAUCUCU	:::::::::.::::::::::	CGAGAUAUUGGCGCGGCUCAA	Cleavage
		PMIRen_Osa-miR170	Os03t0180000-00	Sodium/calcium exchanger membrane region domain containing protein.	3	1142	1162	5pUTR	UUGAGCCGCGUCAAUAUCUCU	::::. :::::.:::::::	UCAGAUGGUGACGUGGCUCAA	Cleavage
		PMIRen_Osa-miR170	Os03t0690600-01	Similar to SCARECROW-like protein.	4.5	956	976	3pUTR	UUGAGCCGCGUCAAUAUCUCU	::::.:.:::::: ::: ::.	AGAGGUGUUGACGAGGCACAG	Cleavage
		PMIRen_Osa-miR170	Os03t0690600-02	Similar to SCARECROW-like protein.	4.5	953	973	3pUTR	UUGAGCCGCGUCAAUAUCUCU	::::.:.:::::: ::: ::.	AGAGGUGUUGACGAGGCACAG	Cleavage
		PMIRen_Osa-miR170	Os03t0690600-03	Similar to SCARECROW-like protein.	4.5	940	960	3pUTR	UUGAGCCGCGUCAAUAUCUCU	::::.:.:::::: ::: ::.	AGAGGUGUUGACGAGGCACAG	Cleavage
		PMIRen_Osa-miR170	Os03t0719000-01	MAP65/ASE1 family protein.	3	528	548	3pUTR	UUGAGCCGCGUCAAUAUCUCU	:::: .:::::: :::::::	CGAGAGGUUGACGAGGCUCAA	Cleavage
		PMIRen_Osa-miR170	Os03t0801600-01	Similar to vacuolar protein sorting 35.	4.5	1599	1619	5pUTR	UUGAGCCGCGUCAAUAUCUCU	: :::::: ::.: :::::::	AAAGAUAUGGAUGGGGCUCAA	Cleavage
		PMIRen_Osa-miR170	Os03t0801600-02	Similar to vacuolar protein sorting 35.	4.5	1530	1550	5pUTR	UUGAGCCGCGUCAAUAUCUCU	: :::::: ::.: :::::::	AAAGAUAUGGAUGGGGCUCAA	Cleavage
		PMIRen_Osa-miR170	Os04t0555000-01	GRAS (GAI-RGA-SCR) plant-specific transcription factor, Maintenance of shoot apical meristem indeterminacy, Regulation of vegetative to reproductive phase change	0.5	1321	1341	5pUTR	UUGAGCCGCGUCAAUAUCUCU	::::::::::.::::::::::	AGAGAUAUUGGCGCGGCUCAA	Cleavage
		PMIRen_Osa-miR170	Os04t0620400-01	SIT4 phosphatase-associated protein family protein.	4.5	1959	1979	5pUTR	UUGAGCCGCGUCAAUAUCUCU	:::::::::.: :: ::::	GAAGAUAUUGAUGAGGAUCAA	Cleavage
		PMIRen_Osa-miR170	Os05t0258400-00	Protein kinase, catalytic domain domain containing protein.	3.5	1858	1878	3pUTR	UUGAGCCGCGUCAAUAUCUCU	.:::::.::::.:.:::: :.	GGAGAUGUUGAUGUGGCUGAG	Cleavage
		PMIRen_Osa-miR170	Os06t0318600-01	Peptidase S41 domain containing protein.	3	1070	1090	5pUTR	UUGAGCCGCGUCAAUAUCUCU	::.: ::::::.:::::::	GCAGGUCUUGACGUGGCUCAA	Cleavage
		PMIRen_Osa-miR170	Os06t0717100-01	Senescence-associated family protein.	3.5	932	952	3pUTR	UUGAGCCGCGUCAAUAUCUCU	:::::.:::: :::: ::::	CGAGAUGUUGAGGCGGAUCAA	Translation
		PMIRen_Osa-miR170	Os07t0232200-01	Similar to Flavohemoprotein b5/b5R variant.	4	1063	1083	5pUTR	UUGAGCCGCGUCAAUAUCUCU	.::::::: ::.:: :::.::	GGAGAUAUAGAUGCUGCUUAA	Cleavage
		PMIRen_Osa-miR170	Os07t0285900-00	F-box domain, cyclin-like domain containing protein.	4	792	812	3pUTR	UUGAGCCGCGUCAAUAUCUCU	:::: :::::.:. ::::.:	CGAGAGAUUGAUGUUGCUCGA	Cleavage
		PMIRen_Osa-miR170	Os07t0537000-01	Similar to Receptor protein kinase.	4.5	1116	1136	CDS	UUGAGCCGCGUCAAUAUCUCU	.:::.: :::..::::.:.:	GGAGGUUUUGGUGCGGUUUAU	Cleavage
		PMIRen_Osa-miR170	Os09t0122300-01	Similar to Zinc knuckle family protein.	4	2068	2088	5pUTR	UUGAGCCGCGUCAAUAUCUCU	::::.: ::::: .::::.::	AGAGGUUUUGACUUGGCUUAA	Cleavage
		PMIRen_Osa-miR170	Os09t0407700-01	Haloacid dehalogenase-like hydrolase domain containing protein.	5	314	334	CDS	UUGAGCCGCGUCAAUAUCUCU	:: :::.:::: :: :::::.	AGUGAUGUUGAAGCUGCUCAG	Translation
		PMIRen_Osa-miR170	Os11t0182400-01	WD40/YVTN repeat-like domain containing protein.	5	311	331	3pUTR	UUGAGCCGCGUCAAUAUCUCU	:::: ::::::: : :::::	AGAGUUAUUGACACAGCUCAU	Cleavage
		PMIRen_Osa-miR170	Os11t0256300-01	Zinc finger, GRF-type domain containing protein.	4.5	598	618	3pUTR	UUGAGCCGCGUCAAUAUCUCU	: ::: .::::.:: ::::::	AUAGAGGUUGAUGCUGCUCAA	Cleavage
		PMIRen_Osa-miR170	Os12t0435000-00	Hypothetical conserved gene.	5	767	787	3pUTR	UUGAGCCGCGUCAAUAUCUCU	:::.:::.::: :::.::	UUCGAUGUUGGCGCUGCUUAA	Cleavage
		miRBase_osa-miR171b/c-3p/d-3p/e-3p/f-3p	Os01t0631500-01	Similar to Beta-1, 3-glucanase-like protein.	4.5	65	85	3pUTR	UGAUUGAGCCGUGCCAAUAUC	::::: ::::.::::.: :..	GAUAUCGGCAUGGCUUACUUG	Cleavage
		miRBase_osa-miR171b/c-3p/d-3p/e-3p/f-3p	Os01t0705300-02	Similar to predicted protein.	4.5	1589	1609	5pUTR	UGAUUGAGCCGUGCCAAUAUC	:::::::.:.::: ::.:.	AAUAUUGGUAUGGCCCAGUUU	Cleavage
		miRBase_osa-miR171b/c-3p/d-3p/e-3p/f-3p	Os01t0795050-01	Hypothetical gene.	4.5	674	694	5pUTR	UGAUUGAGCCGUGCCAAUAUC	.::::::::.: :::. :::	AGUAUUGGCAUGCCUCGUUCA	Cleavage
		miRBase_osa-miR171b/c-3p/d-3p/e-3p/f-3p	Os01t0884500-01	Plus-3 domain containing protein.	4	2034	2054	CDS	UGAUUGAGCCGUGCCAAUAUC	::.::: .:.:::: :::::	AAUGUUGAUAUGGCUAAAUCA	Cleavage
		miRBase_osa-miR171b/c-3p/d-3p/e-3p/f-3p	Os01t0894075-00	Hypothetical protein.	5	491	511	5pUTR	UGAUUGAGCCGUGCCAAUAUC	::.:::: :.::::::::	CAUGUUGGAAUGGCUCAAUAG	Cleavage
		miRBase_osa-miR171b/c-3p/d-3p/e-3p/f-3p	Os02t0198600-01	Similar to DNA-damage inducible protein DDI1-like.	5	856	876	3pUTR	UGAUUGAGCCGUGCCAAUAUC	: :::::::.. : :::::::	GCUAUUGGCGUUGGUCAAUCA	Translation
		miRBase_osa-miR171b/c-3p/d-3p/e-3p/f-3p	Os02t0302900-01	Reticulon family protein.	3.5	1597	1617	5pUTR	UGAUUGAGCCGUGCCAAUAUC	::.:: ::.:::::.::::	UAUGUUUGCGCGGCUUAAUCU	Cleavage
		miRBase_osa-miR171b/c-3p/d-3p/e-3p/f-3p	Os02t0662700-01	GRAS (GAI-RGA-SCR) plant-specific transcription factor, Maintenance of shoot apical meristem indeterminacy, Regulation of vegetative to reproductive phase change	0.5	1348	1368	5pUTR	UGAUUGAGCCGUGCCAAUAUC	:::::::::.:::::::::::	GAUAUUGGCGCGGCUCAAUCA	Cleavage
		miRBase_osa-miR171b/c-3p/d-3p/e-3p/f-3p	Os02t0662700-02	Similar to Scl1 protein (Fragment).	0.5	905	925	3pUTR	UGAUUGAGCCGUGCCAAUAUC	:::::::::.:::::::::::	GAUAUUGGCGCGGCUCAAUCA	Cleavage
		miRBase_osa-miR171b/c-3p/d-3p/e-3p/f-3p	Os02t0813183-00	Hypothetical protein.	5	426	446	5pUTR	UGAUUGAGCCGUGCCAAUAUC	:::.::: :.::::::.:..	GAUGUUGCAAUGGCUCAGUUG	Cleavage
		miRBase_osa-miR171b/c-3p/d-3p/e-3p/f-3p	Os04t0136000-00	Protein kinase, catalytic domain domain containing protein.	4.5	562	582	3pUTR	UGAUUGAGCCGUGCCAAUAUC	:::::::: :::::: ::.	AAUAUUGGCUCGGCUCUAUUC	Cleavage
		miRBase_osa-miR171b/c-3p/d-3p/e-3p/f-3p	Os04t0497400-01	Lumazine synthase, Defense responses	4.5	361	381	CDS	UGAUUGAGCCGUGCCAAUAUC	:.: ::::::::.::::: :	GGUUGUGGCACGGUUCAAUGA	Cleavage
		miRBase_osa-miR171b/c-3p/d-3p/e-3p/f-3p	Os04t0497400-02	Similar to 6, 7-dimethyl-8-ribityllumazine synthase (Fragment).	4.5	321	341	5pUTR	UGAUUGAGCCGUGCCAAUAUC	:.: ::::::::.::::: :	GGUUGUGGCACGGUUCAAUGA	Cleavage
		miRBase_osa-miR171b/c-3p/d-3p/e-3p/f-3p	Os04t0579700-01	Similar to Predicted protein.	4	1623	1643	5pUTR	UGAUUGAGCCGUGCCAAUAUC	:. :::::.::.::::::.	CUUGCUGGCAUGGUUCAAUCG	Cleavage
		miRBase_osa-miR171b/c-3p/d-3p/e-3p/f-3p	Os04t0682400-01	Similar to H0124B04.13 protein.	4	2076	2096	CDS	UGAUUGAGCCGUGCCAAUAUC	::.:::::: ::.:: ::::	UAUGUUGGCAGGGUUCCAUCA	Translation
		miRBase_osa-miR171b/c-3p/d-3p/e-3p/f-3p	Os05t0105000-01	Similar to Methionine S-methyltransferase (EC 2.1.1.12) (AdoMet:Met S- methyltransferase) (Hv-MMT1).	4.5	1656	1676	5pUTR	UGAUUGAGCCGUGCCAAUAUC	: :: :::::.::::::.:.	GUUACUGGCAUGGCUCAGUUU	Cleavage
		miRBase_osa-miR171b/c-3p/d-3p/e-3p/f-3p	Os05t0132300-01	Hypothetical protein.	2.5	543	563	3pUTR	UGAUUGAGCCGUGCCAAUAUC	::: :: ::.::::::::::	AAUAAUGACAUGGCUCAAUCA	Cleavage
		miRBase_osa-miR171b/c-3p/d-3p/e-3p/f-3p	Os05t0417100-01	Chloroplast-targeted Deg protease protein, Chloroplast development and maintenance of PSII function under high temperatures	3	1957	1977	5pUTR	UGAUUGAGCCGUGCCAAUAUC	:::::: ::::::.:::::.	GAUAUUAGCACGGUUCAAUUU	Cleavage
		miRBase_osa-miR171b/c-3p/d-3p/e-3p/f-3p	Os06t0595566-00	Hypothetical protein.	5	426	446	5pUTR	UGAUUGAGCCGUGCCAAUAUC	:::.::: :.::::::.:..	GAUGUUGCAAUGGCUCAGUUG	Cleavage
		miRBase_osa-miR171b/c-3p/d-3p/e-3p/f-3p	Os06t0643050-00	Hypothetical protein.	4	411	431	3pUTR	UGAUUGAGCCGUGCCAAUAUC	: :::::::::.:: ::::	UUUUUUGGCACGGUUCCAUCA	Cleavage
		miRBase_osa-miR171b/c-3p/d-3p/e-3p/f-3p	Os07t0181000-01	Similar to Pyruvate kinase isozyme A, chloroplast precursor (EC 2.7.1.40).	4.5	620	640	3pUTR	UGAUUGAGCCGUGCCAAUAUC	:::. :::::.:::::..:.	GAUGGUGGCAUGGCUCGGUUU	Cleavage
		miRBase_osa-miR171b/c-3p/d-3p/e-3p/f-3p	Os07t0181000-02	Similar to Pyruvate kinase.	4.5	260	280	5pUTR	UGAUUGAGCCGUGCCAAUAUC	:::. :::::.:::::..:.	GAUGGUGGCAUGGCUCGGUUU	Cleavage
		miRBase_osa-miR171b/c-3p/d-3p/e-3p/f-3p	Os07t0625800-01	Plant lipid transfer protein/Par allergen family protein.	4	914	934	3pUTR	UGAUUGAGCCGUGCCAAUAUC	::::::: :.::.::: :::	AAUAUUGGGAUGGUUCAUUCA	Cleavage
		miRBase_osa-miR171b/c-3p/d-3p/e-3p/f-3p	Os07t0625800-02	Plant lipid transfer protein/Par allergen family protein.	4	784	804	5pUTR	UGAUUGAGCCGUGCCAAUAUC	::::::: :.::.::: :::	AAUAUUGGGAUGGUUCAUUCA	Cleavage
		miRBase_osa-miR171b/c-3p/d-3p/e-3p/f-3p	Os08t0155400-02	Similar to cDNA clone:J023045B01, full insert sequence.	4	209	229	5pUTR	UGAUUGAGCCGUGCCAAUAUC	:: ::::::.:::::: :..	CAUUUUGGCAUGGCUCACUUG	Cleavage
		miRBase_osa-miR171b/c-3p/d-3p/e-3p/f-3p	Os08t0537600-01	Arf GTPase activating protein family protein.	5	2536	2556	5pUTR	UGAUUGAGCCGUGCCAAUAUC	:::.:::: :.::.: :::.:	GAUGUUGGAAUGGUUGAAUUA	Cleavage
		miRBase_osa-miR171b/c-3p/d-3p/e-3p/f-3p	Os09t0247101-01	Hypothetical conserved gene.	3	2703	2723	3pUTR	UGAUUGAGCCGUGCCAAUAUC	::.:: :::::::::.::..	AAUGUUCGCACGGCUCGAUUG	Cleavage
		miRBase_osa-miR171b/c-3p/d-3p/e-3p/f-3p	Os09t0505200-00	Forkhead-associated (FHA) domain domain containing protein.	4	511	531	3pUTR	UGAUUGAGCCGUGCCAAUAUC	:::::::::: :::::: :	CAUAUUGGCACUGCUCAACCU	Translation
		miRBase_osa-miR171b/c-3p/d-3p/e-3p/f-3p	Os09t0555600-01	MORN motif repeat containing protein.	3	1488	1508	5pUTR	UGAUUGAGCCGUGCCAAUAUC	:.::::::::. :::::::.:	GGUAUUGGCAUUGCUCAAUUA	Translation
		miRBase_osa-miR171b/c-3p/d-3p/e-3p/f-3p	Os10t0509100-02	Similar to predicted protein.	4	133	153	5pUTR	UGAUUGAGCCGUGCCAAUAUC	:::: ::::::.:::.:..	AUUAUUCGCACGGUUCAGUUG	Cleavage
		miRBase_osa-miR171b/c-3p/d-3p/e-3p/f-3p	Os11t0163800-01	Protein of unknown function DUF793 family protein.	4	1814	1834	3pUTR	UGAUUGAGCCGUGCCAAUAUC	:::::: : :.::.:.:::::	GAUAUUUGGAUGGUUUAAUCA	Cleavage
		miRBase_osa-miR171b/c-3p/d-3p/e-3p/f-3p	Os12t0239900-01	Similar to PDR-like ABC transporter.	4.5	356	376	3pUTR	UGAUUGAGCCGUGCCAAUAUC	::::::::. .: .:::::::	GAUAUUGGUCUGUUUCAAUCA	Cleavage
		miRBase_osa-miR319a-3p	Os02t0436400-01	NAD(P)-binding domain containing protein.	3.5	362	382	5pUTR	ACUGGAUGACGCGGGAGCUAA	::::.:::.:. ::::.::::	UUAGUUCCUGUAUCAUUCAGU	Translation
		miRBase_osa-miR319a-3p	Os03t0271200-01	Similar to Chloroplastic outer envelope membrane protein (OEP75) precursor (Outer membrane protein).	5	259	279	3pUTR	ACUGGAUGACGCGGGAGCUAA	: :: .::::::.:::::	CUCGCCGUCGCGUCGUCCAGC	Cleavage
		miRBase_osa-miR319a-3p	Os03t0388900-01	Peptidase C14, caspase catalytic domain containing protein.	1.5	169	189	5pUTR	ACUGGAUGACGCGGGAGCUAA	:.:: :::::::::::::::	CUGGCGCCCGCGUCAUCCAGU	Cleavage
		miRBase_osa-miR319a-3p	Os03t0745400-01	Conserved hypothetical protein.	3.5	366	386	CDS	ACUGGAUGACGCGGGAGCUAA	:::::::::.:::: ::: :	GUAGCUCCCGUGUCACCCACU	Cleavage
		miRBase_osa-miR319a-3p	Os03t0745400-02	Hypothetical conserved gene.	3.5	453	473	CDS	ACUGGAUGACGCGGGAGCUAA	:::::::::.:::: ::: :	GUAGCUCCCGUGUCACCCACU	Cleavage
		miRBase_osa-miR319a-3p	Os03t0761500-01	Similar to Subtilisin-like protease (Fragment).	5	2663	2683	3pUTR	ACUGGAUGACGCGGGAGCUAA	:::::::: :: :..:..:::	UUAGCUCCAGCCUUGUUUAGU	Translation
		miRBase_osa-miR319a-3p	Os03t0761500-02	Similar to Subtilisin-like protease (Fragment).	5	2468	2488	5pUTR	ACUGGAUGACGCGGGAGCUAA	:::::::: :: :..:..:::	UUAGCUCCAGCCUUGUUUAGU	Translation
		miRBase_osa-miR319a-3p	Os05t0157600-01	Hypothetical conserved gene.	4.5	432	452	5pUTR	ACUGGAUGACGCGGGAGCUAA	::::::::: ::.:::.:	AAAGCUCCCGCAUCGUCCGGC	Translation
		miRBase_osa-miR319a-3p	Os06t0159900-01	Similar to Arm repeat containing protein.	4.5	63	83	5pUTR	ACUGGAUGACGCGGGAGCUAA	::. ::::.::: :.:::.::	UUGACUCCUGCGCCGUCCGGU	Cleavage
		miRBase_osa-miR319a-3p	Os06t0295700-01	Conserved hypothetical protein.	4.5	278	298	5pUTR	ACUGGAUGACGCGGGAGCUAA	: ::::::: :::.:::.::	UGAGCUCCCUCGUUAUCUAGG	Cleavage
		miRBase_osa-miR319a-3p	Os06t0625200-00	Protein kinase-like domain containing protein.	4.5	1548	1568	5pUTR	ACUGGAUGACGCGGGAGCUAA	: ::::.: :.:::::::::	UCAGCUUCGGUGUCAUCCAGC	Cleavage
		miRBase_osa-miR319a-3p	Os07t0678300-01	Similar to CBL-interacting protein kinase 29.	4.5	1557	1577	5pUTR	ACUGGAUGACGCGGGAGCUAA	:: :.::..:.::..:.::::	UUUGUUCUUGUGUUGUUCAGU	Cleavage
		miRBase_osa-miR319a-3p	Os08t0288000-01	Conserved hypothetical protein.	3.5	376	396	3pUTR	ACUGGAUGACGCGGGAGCUAA	:::::::::::::. ::: :	GUAGCUCCCGCGUCGCCCACU	Cleavage
		miRBase_osa-miR319a-3p	Os08t0424600-01	Hypothetical gene.	5	504	524	3pUTR	ACUGGAUGACGCGGGAGCUAA	: ::.:::.:.::::::::	UAAGUUCCUGUGUCAUCCAUG	Cleavage
		miRBase_osa-miR319a-3p	Os08t0431700-01	Hypothetical protein.	4	353	373	3pUTR	ACUGGAUGACGCGGGAGCUAA	::: :::..: ::::::.:::	UUAUCUCUUGAGUCAUCUAGU	Translation
		miRBase_osa-miR319a-3p	Os08t0439000-01	Similar to pyrophosphate--fructose 6-phosphate 1-phosphotransferase.	4.5	2184	2204	CDS	ACUGGAUGACGCGGGAGCUAA	::::..: :::::::..::	CCAGCUUUCACGUCAUCUGGU	Cleavage
		miRBase_osa-miR319a-3p	Os08t0561500-01	Similar to nodulin-like protein 5NG4.	5	827	847	3pUTR	ACUGGAUGACGCGGGAGCUAA	::.: ::::::::::::	GCUUCUUCGGCGUCAUCCAGU	Cleavage
		miRBase_osa-miR319a-3p	Os10t0208500-02	Oxoglutarate/iron-dependent oxygenase domain containing protein.	4.5	5877	5897	CDS	ACUGGAUGACGCGGGAGCUAA	.:::...:::::::.:::	GCGGCUUUUGCGUCAUUCAGG	Cleavage
		miRBase_osa-miR319a-3p	Os10t0341101-01	Conserved hypothetical protein.	4.5	4506	4527	3pUTR	ACUGGAUGACGCGG-GAGCUAA	::.::: ..::::::::::::	UUGGCUAAUUGCGUCAUCCAGU	Cleavage
		miRBase_osa-miR319a-3p	Os10t0437200-01	Similar to Nucleolar protein-like.	5	750	770	5pUTR	ACUGGAUGACGCGGGAGCUAA	:.:.:::::.::..::::	AUGGUUCCCGUGUUGUCCAUC	Cleavage
		miRBase_osa-miR319a-3p	Os10t0559450-01	Conserved hypothetical protein.	5	89	109	5pUTR	ACUGGAUGACGCGGGAGCUAA	::.:::::::::::.:::	UUGGCUCCCGCGUCGUCCUCC	Cleavage
		miRBase_osa-miR319a-3p	Os11t0537375-00	Hypothetical protein.	3.5	386	406	3pUTR	ACUGGAUGACGCGGGAGCUAA	:::::::::::: :::::	CCUGCUCCCGCGUCACCCAGU	Cleavage
		miRBase_osa-miR319a-3p	Os12t0618400-01	Conserved hypothetical protein.	5	906	926	3pUTR	ACUGGAUGACGCGGGAGCUAA	::.:.:.:::: ::::: .::	UUGGUUUCCGCAUCAUCAGGU	Translation
		miRBase_osa-miR394	Os01t0171000-01	BRASSINOSTEROID INSENSITIVE 1-associated receptor kinase 1 precursor (EC 2.7.1.37) (BRI1-associated receptor kinase 1) (Somatic embryogenesis receptor-like kinase 3).	4.5	1970	1989	5pUTR	UUGGCAUUCUGUCCACCUCC	::::::: ::::::::...	GGAGGUGAUCAGAAUGCUGG	Cleavage
		miRBase_osa-miR394	Os01t0171000-02	Similar to Leucine-rich repeat receptor-like kinase.	4.5	1502	1521	5pUTR	UUGGCAUUCUGUCCACCUCC	::::::: ::::::::...	GGAGGUGAUCAGAAUGCUGG	Cleavage
		miRBase_osa-miR394	Os01t0328700-01	FAD-dependent pyridine nucleotide-disulphide oxidoreductase domain containing protein.	4	959	978	3pUTR	UUGGCAUUCUGUCCACCUCC	::::::: .::::.::.::	GGAGGUGAGCAGAGUGUCAU	Cleavage
		miRBase_osa-miR394	Os01t0510701-01	Hypothetical conserved gene.	4.5	482	501	3pUTR	UUGGCAUUCUGUCCACCUCC	:.::::::.:::.:: .::	AGGGGUGGAUAGAGUGAUAA	Cleavage
		miRBase_osa-miR394	Os01t0510701-01	Hypothetical conserved gene.	4.5	518	537	3pUTR	UUGGCAUUCUGUCCACCUCC	:::::::: .:.::::.::	GGAGGUGGUGGGGAUGCUAA	Translation
		miRBase_osa-miR394	Os01t0609900-01	Similar to Pleiotropic drug resistance protein 4.	4	132	151	3pUTR	UUGGCAUUCUGUCCACCUCC	::::::: ::::.::: :.:	GGAGGUGCACAGGAUGGCGA	Cleavage
		miRBase_osa-miR394	Os01t0883900-01	Protein of unknown function DUF248, methyltransferase putative family protein.	4	2367	2386	CDS	UUGGCAUUCUGUCCACCUCC	:::::: :::::::: ...:	GGAGGUCGACAGAAUAUUGA	Cleavage
		miRBase_osa-miR394	Os01t0883900-02	Protein of unknown function DUF248, methyltransferase putative family protein.	4	2533	2552	5pUTR	UUGGCAUUCUGUCCACCUCC	:::::: :::::::: ...:	GGAGGUCGACAGAAUAUUGA	Cleavage
		miRBase_osa-miR394	Os01t0923900-01	Cyclin-like F-box domain containing protein.	0	1159	1178	5pUTR	UUGGCAUUCUGUCCACCUCC	::::::::::::::::::::	GGAGGUGGACAGAAUGCCAA	Cleavage
		miRBase_osa-miR394	Os02t0521366-00	Similar to HAT family dimerisation domain containing protein.	5	6	25	3pUTR	UUGGCAUUCUGUCCACCUCC	::::::::::::.:.:	AUUUGUGGACAGAAUGUCGA	Cleavage
		miRBase_osa-miR394	Os02t0574100-01	Sugar/inositol transporter domain containing protein.	3.5	73	92	3pUTR	UUGGCAUUCUGUCCACCUCC	:::::::::. :: ::::::	GGAGGUGGAUCGAUUGCCAA	Translation
		miRBase_osa-miR394	Os02t0675700-01	Protein of unknown function DUF248, methyltransferase putative family protein.	4	1881	1900	CDS	UUGGCAUUCUGUCCACCUCC	:::: :::::::.:: :..:	GGAGAUGGACAGGAUCCUGA	Cleavage
		miRBase_osa-miR394	Os02t0728500-01	Similar to BRASSINOSTEROID INSENSITIVE 1-associated receptor kinase 1.	4.5	2044	2063	3pUTR	UUGGCAUUCUGUCCACCUCC	::::::: :::.::::...	AGAGGUGGUCAGGAUGCUGG	Cleavage
		miRBase_osa-miR394	Os02t0782500-01	Similar to Small heat stress protein class CIII.	3.5	305	324	5pUTR	UUGGCAUUCUGUCCACCUCC	::::: ::::::..:::...	GGAGGAGGACAGGGUGCUGG	Cleavage
		miRBase_osa-miR394	Os02t0782500-02	Similar to 17.5 kDa class II heat shock protein.	3.5	390	409	5pUTR	UUGGCAUUCUGUCCACCUCC	::::: ::::::..:::...	GGAGGAGGACAGGGUGCUGG	Cleavage
		miRBase_osa-miR394	Os03t0195475-00	Hypothetical protein.	4	1108	1127	5pUTR	UUGGCAUUCUGUCCACCUCC	:: :::::::::.::: :..	GGCGGUGGACAGGAUGACGG	Cleavage
		miRBase_osa-miR394	Os03t0308800-01	Tetratricopeptide-like helical domain containing protein.	4.5	1210	1229	5pUTR	UUGGCAUUCUGUCCACCUCC	::.::::::..::::: ::	GGGGGUGGAUGGAAUGGAAA	Cleavage
		miRBase_osa-miR394	Os03t0308800-02	Hypothetical conserved gene.	4.5	1932	1951	5pUTR	UUGGCAUUCUGUCCACCUCC	::.::::::..::::: ::	GGGGGUGGAUGGAAUGGAAA	Cleavage
		miRBase_osa-miR394	Os03t0403100-01	Similar to DNA-directed RNA polymerase subunit.	4	2350	2369	CDS	UUGGCAUUCUGUCCACCUCC	::.: :::::::::::: :	GGGGCUGGACAGAAUGCAAC	Cleavage
		miRBase_osa-miR394	Os04t0692400-01	Similar to ankyrin-like protein.	4.5	2052	2071	5pUTR	UUGGCAUUCUGUCCACCUCC	:::::::::. :::: :..:	GGAGGUGGAUCGAAUACUGA	Translation
		miRBase_osa-miR394	Os05t0145700-01	Peptidase, trypsin-like serine and cysteine domain containing protein.	4	365	384	3pUTR	UUGGCAUUCUGUCCACCUCC	::::: ::: ::.::::::	GGAGGAGGAGAGGAUGCCAC	Translation
		miRBase_osa-miR394	Os05t0583500-01	Phox-associated domain domain containing protein.	4.5	2123	2142	CDS	UUGGCAUUCUGUCCACCUCC	:::::::: :: :::.:::	UGAGGUGGAAAGUAUGUCAA	Translation
		miRBase_osa-miR394	Os05t0584600-01	Similar to ATP binding / nucleoside-triphosphatase/ nucleotide binding.	4	1928	1947	3pUTR	UUGGCAUUCUGUCCACCUCC	::::::::::: :::..:.	UGAGGUGGACAGUAUGUUAG	Cleavage
		miRBase_osa-miR394	Os05t0584600-02	ATPase, AAA-type, core domain containing protein.	4	1928	1947	CDS	UUGGCAUUCUGUCCACCUCC	::::::::::: :::..:.	UGAGGUGGACAGUAUGUUAG	Cleavage
		miRBase_osa-miR394	Os05t0589200-01	RNA polymerase sigma factor, region 2 domain containing protein.	2.5	1401	1420	5pUTR	UUGGCAUUCUGUCCACCUCC	:::: :::::::::::: ::	GGAGUUGGACAGAAUGCAAA	Cleavage
		miRBase_osa-miR394	Os07t0122400-01	Tetratricopeptide region domain containing protein.	4	1175	1194	5pUTR	UUGGCAUUCUGUCCACCUCC	:: :::: :::::::::.:	GGUGGUGAACAGAAUGCUAC	Cleavage
		miRBase_osa-miR394	Os07t0183200-01	Transcriptional factor B3 family protein.	4.5	1096	1116	5pUTR	UUGGCAUUC-UGUCCACCUCC	:::: :::::: ::.::::::	GGAGAUGGACAUGAGUGCCAA	Cleavage
		miRBase_osa-miR394	Os07t0525300-00	Similar to HAT family dimerisation domain containing protein.	5	6	25	3pUTR	UUGGCAUUCUGUCCACCUCC	::::::::::::.:.:	AUUUGUGGACAGAAUGUCGA	Cleavage
		miRBase_osa-miR394	Os08t0224100-01	Similar to Serine/thronine protein kinase-like protein.	4.5	1510	1529	5pUTR	UUGGCAUUCUGUCCACCUCC	::::::: :::.::::...	CGAGGUGGUCAGGAUGCUGG	Cleavage
		miRBase_osa-miR394	Os08t0224100-02	Similar to Serine/thronine protein kinase-like protein.	4.5	1475	1494	5pUTR	UUGGCAUUCUGUCCACCUCC	::::::: :::.::::...	CGAGGUGGUCAGGAUGCUGG	Cleavage
		miRBase_osa-miR394	Os08t0224100-03	Similar to Serine/threonine protein kinase.	4.5	969	988	3pUTR	UUGGCAUUCUGUCCACCUCC	::::::: :::.::::...	CGAGGUGGUCAGGAUGCUGG	Cleavage
		miRBase_osa-miR394	Os10t0113900-01	Similar to NAD(P)H-dependent oxidoreductase.	3.5	710	729	3pUTR	UUGGCAUUCUGUCCACCUCC	:: ::::: :::.::::.::	GGUGGUGGCCAGGAUGCUAA	Cleavage
		miRBase_osa-miR394	Os10t0317900-01	Chrysoeriol 5'-Hydroxylase, Flavonoid B-ring hydroxylase, Tricin biosynthesis	4.5	798	817	3pUTR	UUGGCAUUCUGUCCACCUCC	::::::::...: .:::..:	GGAGGUGGGUGGUGUGCUGA	Cleavage
		miRBase_osa-miR394	Os10t0358200-00	Similar to NB-ARC domain containing protein.	4	231	250	5pUTR	UUGGCAUUCUGUCCACCUCC	::::: :: :::::::..:.	GGAGGAGGUCAGAAUGUUAG	Cleavage
		miRBase_osa-miR394	Os10t0443400-00	Similar to HAT family dimerisation domain containing protein.	5	6	25	3pUTR	UUGGCAUUCUGUCCACCUCC	::::::::::::.:.:	AUUUGUGGACAGAAUGUCGA	Cleavage
		miRBase_osa-miR394	Os10t0452300-01	Eggshell protein family protein.	3.5	262	281	5pUTR	UUGGCAUUCUGUCCACCUCC	::::::::.::::::: ...	GGAGGUGGGCAGAAUGGUGG	Cleavage
		miRBase_osa-miR394	Os10t0510400-01	Protein of unknown function DUF248, methyltransferase putative family protein.	4	2039	2058	5pUTR	UUGGCAUUCUGUCCACCUCC	:::: :::::::.:: :..:	GGAGAUGGACAGGAUCCUGA	Cleavage
		miRBase_osa-miR394	Os10t0510400-01	Protein of unknown function DUF248, methyltransferase putative family protein.	5	1268	1287	5pUTR	UUGGCAUUCUGUCCACCUCC	:: :: :::::::: :.::	UGAAGUCGACAGAAUUCUAA	Cleavage
		miRBase_osa-miR394	Os10t0510400-02	Protein of unknown function DUF248, methyltransferase putative family protein.	4	1941	1960	5pUTR	UUGGCAUUCUGUCCACCUCC	:::: :::::::.:: :..:	GGAGAUGGACAGGAUCCUGA	Cleavage
		miRBase_osa-miR394	Os10t0510400-02	Protein of unknown function DUF248, methyltransferase putative family protein.	5	1170	1189	5pUTR	UUGGCAUUCUGUCCACCUCC	:: :: :::::::: :.::	UGAAGUCGACAGAAUUCUAA	Cleavage
		PMIRen_Osa-miR397a	Os01t0232700-01	Similar to Histidinol dehydrogenase, chloroplast precursor (EC 1.1.1.23) (HDH). Splice isoform 2.	4	368	388	5pUTR	UUGAGUGCAGCGUUGAUGAAC	::::. ::: :.:::::::.:	GUUCGACAAGGUUGCACUCGA	Cleavage
		PMIRen_Osa-miR397a	Os01t0634500-00	Similar to Laccase-2.	2.5	598	618	3pUTR	UUGAGUGCAGCGUUGAUGAAC	: :::::::::::::: ::::	GAUCAUCAACGCUGCAGUCAA	Cleavage
		PMIRen_Osa-miR397a	Os01t0842400-01	Similar to Laccase (EC 1.10.3.2).	3	790	810	3pUTR	UUGAGUGCAGCGUUGAUGAAC	:::::::::: ::.:::::	CCUCAUCAACGCCGCGCUCAA	Cleavage
		PMIRen_Osa-miR397a	Os01t0842500-01	Similar to Laccase (EC 1.10.3.2).	1.5	758	778	5pUTR	UUGAGUGCAGCGUUGAUGAAC	: :::::::::::::.:::::	GCUCAUCAACGCUGCGCUCAA	Cleavage
		PMIRen_Osa-miR397a	Os01t0850550-00	Similar to Laccase-6.	1.5	702	722	3pUTR	UUGAGUGCAGCGUUGAUGAAC	: :::::::::::::.:::::	GAUCAUCAACGCUGCGCUCAA	Cleavage
		PMIRen_Osa-miR397a	Os01t0850700-01	Similar to Laccase-7.	2.5	723	743	3pUTR	UUGAGUGCAGCGUUGAUGAAC	: :::::::::::: ::::::	GGUCAUCAACGCUGGACUCAA	Cleavage
		PMIRen_Osa-miR397a	Os01t0850700-02	Cupredoxin domain containing protein.	2.5	746	766	3pUTR	UUGAGUGCAGCGUUGAUGAAC	: :::::::::::: ::::::	GGUCAUCAACGCUGGACUCAA	Cleavage
		PMIRen_Osa-miR397a	Os01t0850800-00	Laccase-8.	2.5	663	683	3pUTR	UUGAGUGCAGCGUUGAUGAAC	:::::::::::::: ::::	CAUCAUCAACGCUGCAGUCAA	Cleavage
		PMIRen_Osa-miR397a	Os02t0105600-00	Similar to OSIGBa0158F13.2 protein.	3.5	276	296	3pUTR	UUGAGUGCAGCGUUGAUGAAC	:.: ::::::::..:::::	UGUUAGCAACGCUGUGCUCAA	Cleavage
		PMIRen_Osa-miR397a	Os02t0105800-01	Cyclin-like F-box domain containing protein.	3.5	1609	1629	5pUTR	UUGAGUGCAGCGUUGAUGAAC	:.: ::::::::..:::::	UGUUAGCAACGCUGUGCUCAA	Cleavage
		PMIRen_Osa-miR397a	Os02t0551100-01	Serine/threonine protein kinase, Dehydration-inducible SNF1-related protein kinase 2, Hyperosmotic stress response, Abscisic acid (ABA) signaling	3	573	593	3pUTR	UUGAGUGCAGCGUUGAUGAAC	:::::: .:::::::::::	AGUCAUCACUGCUGCACUCAA	Cleavage
		PMIRen_Osa-miR397a	Os03t0160400-01	Similar to ACL098Cp.	5	2017	2037	5pUTR	UUGAGUGCAGCGUUGAUGAAC	:::::::.:.:::::: ::	GUUCAUCGAUGCUGCAGUCUG	Cleavage
		PMIRen_Osa-miR397a	Os03t0273200-01	Similar to Laccase (EC 1.10.3.2).	2.5	770	790	5pUTR	UUGAGUGCAGCGUUGAUGAAC	: : :::::::::::.:::::	GCUGAUCAACGCUGCGCUCAA	Cleavage
		PMIRen_Osa-miR397a	Os03t0273200-02	Similar to Laccase (EC 1.10.3.2).	2.5	695	715	3pUTR	UUGAGUGCAGCGUUGAUGAAC	: : :::::::::::.:::::	GCUGAUCAACGCUGCGCUCAA	Cleavage
		PMIRen_Osa-miR397a	Os04t0169666-00	Hypothetical protein.	3.5	321	341	CDS	UUGAGUGCAGCGUUGAUGAAC	::: :::..::::: :::::	CUUCCUCAGUGCUGCUCUCAA	Cleavage
		PMIRen_Osa-miR397a	Os04t0292150-00	Similar to SHR5-receptor-like kinase (Fragment).	5	75	95	3pUTR	UUGAGUGCAGCGUUGAUGAAC	:::::::.:.::::::.	AGUCAUCAAUGUUGCACUUCU	Cleavage
		PMIRen_Osa-miR397a	Os04t0636600-02	Mitochondrial inner membrane protein Mitofilin domain containing protein.	3.5	2063	2083	3pUTR	UUGAGUGCAGCGUUGAUGAAC	:::::::::.:. :.:.::::	GUUCAUCAAUGUAGUAUUCAA	Cleavage
		PMIRen_Osa-miR397a	Os04t0639000-01	Conserved hypothetical protein.	3.5	300	320	CDS	UUGAGUGCAGCGUUGAUGAAC	: :::::::::::::: ::	ACUAAUCAACGCUGCACUGAA	Cleavage
		PMIRen_Osa-miR397a	Os05t0458500-00	Similar to Laccase (EC 1.10.3.2).	1	678	698	3pUTR	UUGAGUGCAGCGUUGAUGAAC	: :::::::::::::::::::	GCUCAUCAACGCUGCACUCAA	Cleavage
		PMIRen_Osa-miR397a	Os05t0458600-01	Laccase-like protein, Sensitivity of plants to brassinosteroids	1	744	764	3pUTR	UUGAGUGCAGCGUUGAUGAAC	: :::::::::::::::::::	GCUCAUCAACGCUGCACUCAA	Cleavage
		PMIRen_Osa-miR397a	Os06t0542000-00	Conserved hypothetical protein.	4.5	1287	1307	5pUTR	UUGAGUGCAGCGUUGAUGAAC	::::: :::.::::.::::	GUUCACCAAUGCUGUACUCUG	Cleavage
		PMIRen_Osa-miR397a	Os06t0652400-01	Similar to GDP-4-keto-6-deoxy-D-mannose-3, 5-epimerase-4-reductase (GER1); 21556- 22494.	4	491	511	3pUTR	UUGAGUGCAGCGUUGAUGAAC	::.::.:::: ::.:::::	CGUCGUCGACGCCGCGCUCAA	Cleavage
		PMIRen_Osa-miR397a	Os06t0652400-02	Similar to GDP-4-keto-6-deoxy-D-mannose-3, 5-epimerase-4-reductase (GER1); 21556- 22494.	4	389	409	5pUTR	UUGAGUGCAGCGUUGAUGAAC	::.::.:::: ::.:::::	CGUCGUCGACGCCGCGCUCAA	Cleavage
		PMIRen_Osa-miR397a	Os07t0101000-00	Cupredoxin domain containing protein.	3.5	699	719	3pUTR	UUGAGUGCAGCGUUGAUGAAC	::.::::::: ::.:::::	CCUCGUCAACGCCGCGCUCAA	Cleavage
		PMIRen_Osa-miR397a	Os07t0197300-00	Disease resistance protein domain containing protein.	4.5	1096	1116	5pUTR	UUGAGUGCAGCGUUGAUGAAC	:::::::::.:: :.:.:...	GUUCAUCAAUGCAGUAUUUGG	Cleavage
		PMIRen_Osa-miR397a	Os07t0568900-01	Conserved hypothetical protein.	3	421	441	CDS	UUGAGUGCAGCGUUGAUGAAC	:::: :::::.::...::::	AUUCACCAACGUUGUGUUCAA	Cleavage
		PMIRen_Osa-miR397a	Os09t0537200-01	Conserved hypothetical protein.	4	1137	1157	5pUTR	UUGAGUGCAGCGUUGAUGAAC	:::::: ::.::::. .::::	GUUCAUAAAUGCUGUUUUCAA	Cleavage
		PMIRen_Osa-miR397a	Os10t0177400-01	TB2/DP1 and HVA22 related protein family protein.	4	665	685	CDS	UUGAGUGCAGCGUUGAUGAAC	:::::::: :. ::.:::::	AUUCAUCAAGGUCGCGCUCAA	Cleavage
		PMIRen_Osa-miR397a	Os10t0177400-02	Similar to TB2/DP1, HVA22 family protein, expressed.	4	597	617	3pUTR	UUGAGUGCAGCGUUGAUGAAC	:::::::: :. ::.:::::	AUUCAUCAAGGUCGCGCUCAA	Cleavage
		PMIRen_Osa-miR397a	Os11t0108700-00	Similar to Laccase-23.	2	150	170	5pUTR	UUGAGUGCAGCGUUGAUGAAC	::::::::::: ::.:::::	CUUCAUCAACGCCGCGCUCAA	Cleavage
		PMIRen_Osa-miR397a	Os11t0197400-01	Protein of unknown function DUF803 domain containing protein.	4	2585	2605	CDS	UUGAGUGCAGCGUUGAUGAAC	::::::..::::::::..	AAUCAUCAGUGCUGCACUUGC	Cleavage
		PMIRen_Osa-miR397a	Os11t0641500-01	Cupredoxin domain containing protein.	5	763	783	5pUTR	UUGAGUGCAGCGUUGAUGAAC	: :::::::: ::::::::	GGUCAUCAACACUGCACUCUU	Translation
		PMIRen_Osa-miR397a	Os12t0108000-01	Similar to Laccase (Diphenol oxidase).	2	796	816	3pUTR	UUGAGUGCAGCGUUGAUGAAC	::::::::::: ::.:::::	CUUCAUCAACGCCGCGCUCAA	Cleavage
		PMIRen_Osa-miR397a	Os12t0257600-00	Similar to Laccase-25.	3	676	696	3pUTR	UUGAGUGCAGCGUUGAUGAAC	: :::::::::: ::.:::::	GAUCAUCAACGCCGCGCUCAA	Cleavage
		PMIRen_Osa-miR397a	Os12t0258700-01	Cupredoxin domain containing protein.	1.5	746	766	3pUTR	UUGAGUGCAGCGUUGAUGAAC	: :::::::::::::.:::::	GAUCAUCAACGCUGCGCUCAA	Cleavage
		PMIRen_Osa-miR397a	Os12t0407300-01	Similar to intron maturase, type II family protein.	4.5	1551	1571	5pUTR	UUGAGUGCAGCGUUGAUGAAC	::::: :::.::::.::::	GUUCACCAAUGCUGUACUCUG	Cleavage
		PMIRen_Osa-miR397a	Os12t0610800-01	Uncharacterised protein family UPF0497, trans-membrane plant subgroup domain containing protein.	5	543	563	CDS	UUGAGUGCAGCGUUGAUGAAC	:::::::...:. ::.::::	GUUCAUCGGUGUCGCGCUCAU	Cleavage
		PMIRen_Osa-miR397a	Os12t0610800-02	Similar to UPF0497 membrane protein 3.	5	34	54	3pUTR	UUGAGUGCAGCGUUGAUGAAC	:::::::...:. ::.::::	GUUCAUCGGUGUCGCGCUCAU	Cleavage
		PMIRen_Osa-miR397a	Os12t0630700-01	Similar to NONA protein.	4	601	621	3pUTR	UUGAGUGCAGCGUUGAUGAAC	::::::..:.: :::.::.::	GUUCAUUGAUGAUGCGCUUAA	Translation
		miRBase_osa-miR810b.1	Os01t0221100-01	Jasmonyl-L-isoleucine synthase, Wound response, Jasmonic acid signalling	5	1988	2008	3pUTR	UGAACACCGAUAUGCGUCAUC	:.::::::::::: :::	AGCAAUGCAUAUCGGUGGUCA	Cleavage
		miRBase_osa-miR810b.1	Os01t0221100-02	GH3 auxin-responsive promoter family protein.	5	2426	2446	5pUTR	UGAACACCGAUAUGCGUCAUC	:.::::::::::: :::	AGCAAUGCAUAUCGGUGGUCA	Cleavage
		miRBase_osa-miR810b.1	Os01t0311800-02	Similar to Pectinesterase.	4	1156	1176	5pUTR	UGAACACCGAUAUGCGUCAUC	: ::.. :::.:::::::::.	GUUGGUACAUGUCGGUGUUCG	Cleavage
		miRBase_osa-miR810b.1	Os01t0876400-01	Sad1/UNC-like, C-terminal domain containing protein.	5	2041	2061	5pUTR	UGAACACCGAUAUGCGUCAUC	::::.: ..:.:.: ::::::	GAUGGCUUGUGUUGCUGUUCA	Cleavage
		miRBase_osa-miR810b.1	Os01t0876400-02	Hypothetical conserved gene.	5	2067	2087	5pUTR	UGAACACCGAUAUGCGUCAUC	::::.: ..:.:.: ::::::	GAUGGCUUGUGUUGCUGUUCA	Cleavage
		miRBase_osa-miR810b.1	Os01t0876400-03	Hypothetical conserved gene.	5	2025	2045	5pUTR	UGAACACCGAUAUGCGUCAUC	::::.: ..:.:.: ::::::	GAUGGCUUGUGUUGCUGUUCA	Cleavage
		miRBase_osa-miR810b.1	Os01t0876400-04	Hypothetical conserved gene.	5	1479	1499	CDS	UGAACACCGAUAUGCGUCAUC	::::.: ..:.:.: ::::::	GAUGGCUUGUGUUGCUGUUCA	Cleavage
		miRBase_osa-miR810b.1	Os01t0882300-01	Protein of unknown function DUF803 family protein.	3	933	953	3pUTR	UGAACACCGAUAUGCGUCAUC	:::..:.::::.::::::..	UAUGGUGUAUAUUGGUGUUUG	Cleavage
		miRBase_osa-miR810b.1	Os01t0882300-02	Similar to permease-related.	3	338	358	CDS	UGAACACCGAUAUGCGUCAUC	:::..:.::::.::::::..	UAUGGUGUAUAUUGGUGUUUG	Cleavage
		miRBase_osa-miR810b.1	Os01t0894500-01	Sep15/SelM redox domain containing protein.	5	837	857	3pUTR	UGAACACCGAUAUGCGUCAUC	:::.::.. ::.::: ::::	UAUGGCGUGCAUUGGUAUUCA	Cleavage
		miRBase_osa-miR810b.1	Os02t0132100-00	Pentatricopeptide repeat domain containing protein.	4	543	563	3pUTR	UGAACACCGAUAUGCGUCAUC	::::.:::::. ::::::::	GAUGGCGCAUGAGGGUGUUCA	Translation
		miRBase_osa-miR810b.1	Os02t0575900-01	Exo70 exocyst complex subunit family protein.	3.5	1595	1615	CDS	UGAACACCGAUAUGCGUCAUC	:::.. ::::.::::::::	CAUGGUUGAUAUUGGUGUUCA	Cleavage
		miRBase_osa-miR810b.1	Os03t0103900-01	Conserved hypothetical protein.	4	496	516	3pUTR	UGAACACCGAUAUGCGUCAUC	:: ::.:: :.:.::::::::	GACGAUGCCUGUUGGUGUUCA	Cleavage
		miRBase_osa-miR810b.1	Os03t0575950-00	Hypothetical protein.	4.5	274	294	5pUTR	UGAACACCGAUAUGCGUCAUC	:::: :::: ::.:::: :::	GAUGCCGCAGAUUGGUGGUCA	Cleavage
		miRBase_osa-miR810b.1	Os03t0703100-01	Similar to Beta-glucosidase.	4	435	455	5pUTR	UGAACACCGAUAUGCGUCAUC	::.:::::::::: ::::	UUCGAUGCAUAUCGGUUUUCA	Cleavage
		miRBase_osa-miR810b.1	Os04t0224000-01	Hypothetical protein.	5	659	679	3pUTR	UGAACACCGAUAUGCGUCAUC	.::..:.::::.: :::::	UGUGGUGUAUAUUGUUGUUCU	Cleavage
		miRBase_osa-miR810b.1	Os04t0517900-01	Auxin responsive SAUR protein family protein.	3.5	449	469	3pUTR	UGAACACCGAUAUGCGUCAUC	: :::.::::.::: ::::::	GCUGAUGCAUGUCGUUGUUCA	Cleavage
		miRBase_osa-miR810b.1	Os04t0564600-01	Similar to HMG1 protein.	5	535	555	3pUTR	UGAACACCGAUAUGCGUCAUC	:.::: :::::::::::	AGCUAUGCAAAUCGGUGUUCA	Cleavage
		miRBase_osa-miR810b.1	Os04t0653400-01	Similar to NADPH-cytochrome P450 reductase (Fragment).	4	1079	1098	5pUTR	UGAACACCGAUAUGCGUCAUC	:.:::: :::.:.::::::.:	GGUGAC-CAUGUUGGUGUUUA	Cleavage
		miRBase_osa-miR810b.1	Os08t0157800-01	Conserved hypothetical protein.	4.5	1737	1757	5pUTR	UGAACACCGAUAUGCGUCAUC	:::.: :::::.:::: ::	UAUGGCUCAUAUUGGUGGUCC	Cleavage
		miRBase_osa-miR810b.1	Os08t0164000-01	Protein of unknown function DUF569 family protein.	4.5	2074	2094	3pUTR	UGAACACCGAUAUGCGUCAUC	::: :.::::. :::::::	CCUGAAGUAUAUUAGUGUUCA	Cleavage
		miRBase_osa-miR810b.1	Os08t0547200-01	RabGAP/TBC domain containing protein.	4.5	1378	1398	5pUTR	UGAACACCGAUAUGCGUCAUC	:::: :::: :.::::::.	CAUGAAGCAUUUUGGUGUUUU	Translation
		miRBase_osa-miR810b.1	Os11t0108932-01	Similar to Leucine Rich Repeat family protein, expressed.	4	876	896	CDS	UGAACACCGAUAUGCGUCAUC	.: :: :::.:::::::::	UGUCACUCAUGUCGGUGUUCU	Cleavage
		miRBase_osa-miR810b.1	Os11t0118600-01	Protein of unknown function DUF1191 family protein.	4	1715	1735	5pUTR	UGAACACCGAUAUGCGUCAUC	:::.: :::.:.: ::::::	AAUGGCUCAUGUUGAUGUUCA	Cleavage
		miRBase_osa-miR810b.1	Os11t0648000-01	Na<sup>+</sup>/H<sup>+</sup> antiporter, Salt stress response	4.5	620	640	3pUTR	UGAACACCGAUAUGCGUCAUC	: .:::::: .::::::::	ACUCGCGCAUACUGGUGUUCA	Translation
		miRBase_osa-miR810b.1	Os11t0648000-02	Similar to Sodium/hydrogen exchanger.	4.5	182	202	3pUTR	UGAACACCGAUAUGCGUCAUC	: .:::::: .::::::::	ACUCGCGCAUACUGGUGUUCA	Translation
		miRBase_osa-miR810b.1	Os12t0108500-01	Similar to Leucine Rich Repeat family protein, expressed.	4	889	909	3pUTR	UGAACACCGAUAUGCGUCAUC	.: :: :::.:::::::::	UGUCACUCAUGUCGGUGUUCU	Cleavage
		miRBase_osa-miR1425-3p	Os01t0141300-00	Similar to vacuolar sorting protein 4b.	3	734	754	3pUTR	CAGCAAGAACUGGAUCUUAAU	:: ::: ::..::::::::::	AUAAAGUUCUGGUUCUUGCUG	Cleavage
		miRBase_osa-miR1425-3p	Os01t0374501-01	Similar to mTERF family protein.	4	34	54	3pUTR	CAGCAAGAACUGGAUCUUAAU	.:::: .::::::::: :::	GUUAAUGUCCAGUUCUGGCUC	Cleavage
		miRBase_osa-miR1425-3p	Os01t0715400-02	Conserved hypothetical protein.	3.5	1244	1264	CDS	CAGCAAGAACUGGAUCUUAAU	:: ::::..:::: ::::::	UUUCAGAUUUAGUUGUUGCUG	Cleavage
		miRBase_osa-miR1425-3p	Os01t0856900-01	Carbohydrate-binding module 20 (CBM20)-containing protein, Starch biosynthesis	4	601	621	5pUTR	CAGCAAGAACUGGAUCUUAAU	:: .:: :: :::::::::::	AUCGAGUUCAAGUUCUUGCUG	Cleavage
		miRBase_osa-miR1425-3p	Os02t0161100-01	Actin-binding FH2 domain containing protein.	5	1637	1657	5pUTR	CAGCAAGAACUGGAUCUUAAU	:::..::: ::::::::::	AUUGGGAUAAAGUUCUUGCUA	Cleavage
		miRBase_osa-miR1425-3p	Os02t0515200-01	BAR domain containing protein.	4	1183	1203	5pUTR	CAGCAAGAACUGGAUCUUAAU	::: :: :::: ::.::::::	AUUCAGCUCCACUUUUUGCUG	Translation
		miRBase_osa-miR1425-3p	Os03t0116600-01	Conserved hypothetical protein.	4.5	483	503	5pUTR	CAGCAAGAACUGGAUCUUAAU	:::::.:::::.:::.:	CGAAAGAUUCAGUUUUUGUUC	Cleavage
		miRBase_osa-miR1425-3p	Os03t0116600-01	Conserved hypothetical protein.	4.5	516	536	5pUTR	CAGCAAGAACUGGAUCUUAAU	:::::.:::::.:::.:	CGAAAGAUUCAGUUUUUGUUC	Cleavage
		miRBase_osa-miR1425-3p	Os03t0210400-01	RNA-processing protein, HAT helix domain containing protein.	4	783	803	3pUTR	CAGCAAGAACUGGAUCUUAAU	:: :: .: ::::::::::::	AUGAACGUGCAGUUCUUGCUG	Cleavage
		miRBase_osa-miR1425-3p	Os03t0249200-01	Class I peptide chain release factor domain containing protein.	3.5	945	965	3pUTR	CAGCAAGAACUGGAUCUUAAU	:: ::: ::::::.:::::	UUUCAGAGCCAGUUUUUGCUC	Cleavage
		miRBase_osa-miR1425-3p	Os03t0275900-01	Similar to Spotted leaf protein 11 (Spotted leaf11) (Cell death-related protein SPL11).	4	1046	1066	5pUTR	CAGCAAGAACUGGAUCUUAAU	::::::::::: :::.::	UGAAAGAUCCAGUUAUUGUUG	Cleavage
		miRBase_osa-miR1425-3p	Os03t0275900-03	Similar to Protein spotted leaf 11.	4	141	161	3pUTR	CAGCAAGAACUGGAUCUUAAU	::::::::::: :::.::	UGAAAGAUCCAGUUAUUGUUG	Cleavage
		miRBase_osa-miR1425-3p	Os04t0367400-01	Similar to OSIGBa0092J07.5 protein.	4.5	1385	1405	5pUTR	CAGCAAGAACUGGAUCUUAAU	.:::: :::::::::.::	UCAGAGAUGCAGUUCUUGUUG	Cleavage
		miRBase_osa-miR1425-3p	Os04t0367400-02	Reticulon family protein.	4.5	921	941	3pUTR	CAGCAAGAACUGGAUCUUAAU	.:::: :::::::::.::	UCAGAGAUGCAGUUCUUGUUG	Cleavage
		miRBase_osa-miR1425-3p	Os04t0531700-01	Short-chain dehydrogenase/reductase SDR domain containing protein.	4.5	1096	1116	5pUTR	CAGCAAGAACUGGAUCUUAAU	:: ..:::::::::.: :.::	AUCGGGAUCCAGUUUUGGUUG	Cleavage
		miRBase_osa-miR1425-3p	Os05t0176300-01	Conserved hypothetical protein.	4	378	398	3pUTR	CAGCAAGAACUGGAUCUUAAU	::::.:..::: :::::::	UGUAAGGUUUAGUGCUUGCUG	Cleavage
		miRBase_osa-miR1425-3p	Os05t0583400-01	Similar to Mitochondrial import receptor subunit TOM7 (Translocase of outer membrane 7 kDa subunit).	3	790	810	3pUTR	CAGCAAGAACUGGAUCUUAAU	::.: :::::::::::.::	CUUGAAUUCCAGUUCUUGUUG	Cleavage
		miRBase_osa-miR1425-3p	Os06t0243801-00	Similar to 001-045-E04, full insert sequence.	4	268	288	CDS	CAGCAAGAACUGGAUCUUAAU	:: .:: :::::::::: :::	AUGGAGCUCCAGUUCUUCCUG	Cleavage
		miRBase_osa-miR1425-3p	Os06t0472400-01	Similar to Transcriptional regulator.	4	1748	1768	5pUTR	CAGCAAGAACUGGAUCUUAAU	.:: :::.::::::::::	AAGGAGUUCCGGUUCUUGCUG	Cleavage
		miRBase_osa-miR1425-3p	Os08t0191700-01	Glyoxalase I, Abiotic stress response	3.5	455	474	3pUTR	CAGCAAGAACUGGAUCUUAAU	::::: :::::::: ::::::	AUUAA-AUCCAGUUGUUGCUG	Cleavage
		miRBase_osa-miR1425-3p	Os08t0191700-02	Glyoxalase I, Splicing variant, Stress tolerance	3.5	1272	1291	5pUTR	CAGCAAGAACUGGAUCUUAAU	::::: :::::::: ::::::	AUUAA-AUCCAGUUGUUGCUG	Cleavage
		miRBase_osa-miR1425-3p	Os08t0191700-03	Similar to Lactoylglutathione lyase (EC 4.4.1.5) (Methylglyoxalase) (Aldoketomutase) (Glyoxalase I) (Glx I) (Ketone-aldehyde mutase) (S-D- lactoylglutathione methylglyoxal lyase).	3.5	408	427	5pUTR	CAGCAAGAACUGGAUCUUAAU	::::: :::::::: ::::::	AUUAA-AUCCAGUUGUUGCUG	Cleavage
		miRBase_osa-miR1425-3p	Os08t0191700-04	Glyoxalase I, Splicing variant, Stress tolerance	3.5	408	427	5pUTR	CAGCAAGAACUGGAUCUUAAU	::::: :::::::: ::::::	AUUAA-AUCCAGUUGUUGCUG	Cleavage
		miRBase_osa-miR1425-3p	Os08t0355500-01	Hypothetical conserved gene.	4.5	642	662	3pUTR	CAGCAAGAACUGGAUCUUAAU	::.::::..:: :::::.:	CUUGAGAUUUAGCUCUUGUUC	Cleavage
		miRBase_osa-miR1425-3p	Os09t0272600-01	Conserved hypothetical protein.	3.5	379	399	5pUTR	CAGCAAGAACUGGAUCUUAAU	: ::: :::::: ::::::::	AAUAAAAUCCAGCUCUUGCUG	Cleavage
		miRBase_osa-miR1425-3p	Os09t0452900-01	Glycosyl transferase, family 31 protein.	3.5	843	863	3pUTR	CAGCAAGAACUGGAUCUUAAU	: : ::. :::::::::::::	AAUCAGGACCAGUUCUUGCUG	Cleavage
		miRBase_osa-miR1425-3p	Os10t0135700-01	Hypothetical gene.	4	489	509	3pUTR	CAGCAAGAACUGGAUCUUAAU	::: :.::..:::::::.:	UUUAUGGUCUGGUUCUUGUUU	Cleavage
		miRBase_osa-miR1425-3p	Os10t0481100-01	Similar to Aquaporin (Fragment).	4.5	1184	1204	5pUTR	CAGCAAGAACUGGAUCUUAAU	:::..: :.:::::.::: ::	AUUGGGUUUCAGUUUUUGAUG	Cleavage
		miRBase_osa-miR1425-3p	Os11t0125700-00	RNA recognition motif domain domain containing protein.	4	892	912	3pUTR	CAGCAAGAACUGGAUCUUAAU	::.::.::.:::::::: :	UUUGAGGUCUAGUUCUUGGUC	Cleavage
		miRBase_osa-miR1425-3p	Os11t0256900-01	SAM dependent carboxyl methyltransferase family protein.	4.5	356	376	5pUTR	CAGCAAGAACUGGAUCUUAAU	:: .::.:::::::::: ::	AUGGAGGUCCAGUUCUUCCUC	Cleavage
		miRBase_osa-miR1425-3p	Os11t0257700-00	Similar to SAM dependent carboxyl methyltransferase.	4.5	192	212	5pUTR	CAGCAAGAACUGGAUCUUAAU	:: .:::::.::::::: ::	AUGGAGAUCUAGUUCUUCCUC	Cleavage
		miRBase_osa-miR1425-3p	Os11t0507400-01	Conserved hypothetical protein.	4	785	805	3pUTR	CAGCAAGAACUGGAUCUUAAU	.::..:::::: ::::: :::	GUUGGGAUCCAAUUCUUUCUG	Translation
		miRBase_osa-miR1425-3p	Os11t0632200-01	Myb/SANT-like domain domain containing protein.	4.5	1360	1380	5pUTR	CAGCAAGAACUGGAUCUUAAU	::::.:.::.. ::.:::.::	AUUAGGGUCUGAUUUUUGUUG	Translation
		miRBase_osa-miR1425-3p	Os12t0159500-01	Conserved hypothetical protein.	5	1324	1344	CDS	CAGCAAGAACUGGAUCUUAAU	:::::::::::: :.:: .:	AUUAAGAUCCAGAUUUUCUUU	Cleavage
		miRBase_osa-miR1425-3p	Os12t0159500-03	Hypothetical conserved gene.	5	584	604	3pUTR	CAGCAAGAACUGGAUCUUAAU	:::::::::::: :.:: .:	AUUAAGAUCCAGAUUUUCUUU	Cleavage
		miRBase_osa-miR1863a	Os01t0781600-01	Conserved hypothetical protein.	5	32	56	3pUTR	AGCUCUGAUACCAUGUUA-GAUUAG	: :::. ::::::::::::::: :	CAAAUUGUAACAUGGUAUCAGACCC	Cleavage
		miRBase_osa-miR1863a	Os01t0781833-01	Conserved hypothetical protein.	5	32	56	3pUTR	AGCUCUGAUACCAUGUUA-GAUUAG	: :::. ::::::::::::::: :	CAAAUUGUAACAUGGUAUCAGACCC	Cleavage
		miRBase_osa-miR1863a	Os02t0121000-01	Similar to Glutamyl-tRNA synthetase (EC 6.1.1.17) (Glutamate--tRNA ligase) (GluRS).	3.5	770	793	3pUTR	AGCUCUGAUACCAUGUUAGAUUAG	:::: :::: ::::::::::	CGCAUCUCUCAUGUUAUCAGAGCU	Translation
		miRBase_osa-miR1863a	Os02t0286850-00	Similar to Stripe rust resistance protein Yr10.	4.5	1489	1512	5pUTR	AGCUCUGAUACCAUGUUAGAUUAG	:: ::.:::::::::: :::.	GUAUACUGACAUGGUAUCUGAGUG	Cleavage
		miRBase_osa-miR1863a	Os02t0552700-01	Conserved hypothetical protein.	2	6	29	3pUTR	AGCUCUGAUACCAUGUUAGAUUAG	: : ::: ::::::::::::::	UCACUGUAAGAUGGUAUCAGAGCU	Cleavage
		miRBase_osa-miR1863a	Os04t0350000-03	Similar to PPR protein.	3	1215	1238	CDS	AGCUCUGAUACCAUGUUAGAUUAG	:::::::::::::::::	UGUUCAUAACAUGGUAUCAGAGCA	Cleavage
		miRBase_osa-miR1863a	Os04t0487000-02	Conserved hypothetical protein.	4.5	792	815	3pUTR	AGCUCUGAUACCAUGUUAGAUUAG	::::: ::::::::.::: .:	UCAAUCUCCCAUGGUAUUAGAUUU	Cleavage
		miRBase_osa-miR1863a	Os04t0629600-01	Conserved hypothetical protein.	4.5	2080	2104	3pUTR	AGCUCUGAUACCA-UGUUAGAUUAG	:.:.::::: ::::::::::::	AAAGUUUAACAAUGGUAUCAGAGCA	Cleavage
		miRBase_osa-miR1863a	Os05t0114100-00	Similar to endonuclease/exonuclease/phosphatase family protein.	3	345	368	3pUTR	AGCUCUGAUACCAUGUUAGAUUAG	: .: . :.:::::::::::::::	CAGACUCAGCAUGGUAUCAGAGCU	Cleavage
		miRBase_osa-miR1863a	Os05t0163400-03	Zinc finger, RING/FYVE/PHD-type domain containing protein.	4.5	1074	1097	5pUTR	AGCUCUGAUACCAUGUUAGAUUAG	::::::..:: ::::: ::.:	ACUAUCUAAUGUGUUAUCACAGUU	Translation
		miRBase_osa-miR1863a	Os05t0553800-02	Hypothetical conserved gene.	5	24	49	5pUTR	AGCUCUGAUACCAUGUUAGA--UUAG	:::: : :.:::::::::::::::	CUAAAUUGUGACAUGGUAUCAGAGCA	Cleavage
		miRBase_osa-miR1863a	Os08t0174700-01	A member of the somatic embryogenesis receptor kinases (SERKs) family, Brassinosteroid (BR) signaling, Regulation of plant architecture	5	1051	1074	5pUTR	AGCUCUGAUACCAUGUUAGAUUAG	.:..:.: .:::::::::.: ::	UUGGUUUUGCAUGGUAUCGGCGCA	Cleavage
		miRBase_osa-miR1863a	Os08t0197950-01	Hypothetical conserved gene.	5	24	49	5pUTR	AGCUCUGAUACCAUGUUAGA--UUAG	:::: : :.:::::::::::::::	CUAAAUUGUGACAUGGUAUCAGAGCA	Cleavage
		miRBase_osa-miR1863a	Os08t0390000-01	Moesin domain containing protein.	4.5	509	532	3pUTR	AGCUCUGAUACCAUGUUAGAUUAG	.::: ::.:: ::::::::::	ACGAUCCAAUAUUAUAUCAGAGCU	Translation
		miRBase_osa-miR1863a	Os08t0390000-02	Moesin domain containing protein.	4.5	474	497	3pUTR	AGCUCUGAUACCAUGUUAGAUUAG	.::: ::.:: ::::::::::	ACGAUCCAAUAUUAUAUCAGAGCU	Translation
		miRBase_osa-miR1863a	Os08t0565800-01	Glutaredoxin.	5	482	504	CDS	AGCUCUGAUACCAUGUUAGAUUAG	:::. ::: :::: :.::::::::	CUAG-CUACCAUGCUGUCAGAGCU	Translation
		miRBase_osa-miR1863a	Os08t0565800-02	Similar to Glutaredoxin.	5	510	532	5pUTR	AGCUCUGAUACCAUGUUAGAUUAG	:::. ::: :::: :.::::::::	CUAG-CUACCAUGCUGUCAGAGCU	Translation
		miRBase_osa-miR1863a	Os09t0530800-00	Similar to predicted protein.	4.5	1769	1792	CDS	AGCUCUGAUACCAUGUUAGAUUAG	..:.:.: ::::::::::::	UGGGUUUGAAAUGGUAUCAGAGGC	Cleavage
		miRBase_osa-miR1863a	Os10t0183500-01	Conserved hypothetical protein.	4	248	271	5pUTR	AGCUCUGAUACCAUGUUAGAUUAG	.:: .:.: :::::::::::::	UUACCUUGAGAUGGUAUCAGAGCC	Cleavage
		miRBase_osa-miR2871a-3p/b-3p	Os01t0121400-00	Hypothetical protein.	4	9	29	3pUTR	UAUUUUAGUUUCUAUGGUCAC	::::::::::.:::.:. :	AUGACCAUAGAGACUGAGCUC	Cleavage
		miRBase_osa-miR2871a-3p/b-3p	Os01t0367900-01	Similar to Possible global transcription activator SNF2L1 (SWI/SNF related matrix associated actin dependent regulator of chromatin subfamily A member 1).	4	3088	3108	5pUTR	UAUUUUAGUUUCUAUGGUCAC	::...::.::::::...::.	UUGGUUAUGGAAACUGGGAUG	Cleavage
		miRBase_osa-miR2871a-3p/b-3p	Os01t0601000-00	Mg2+ transporter protein, CorA-like/Zinc transport protein ZntB domain containing protein.	4	1709	1729	CDS	UAUUUUAGUUUCUAUGGUCAC	:::::..: :::..:.:::::	GUGACUGUUGAAGUUGAAAUA	Cleavage
		miRBase_osa-miR2871a-3p/b-3p	Os01t0805975-01	Hypothetical gene.	4.5	3198	3218	5pUTR	UAUUUUAGUUUCUAUGGUCAC	:: :.:::.:::..::.:::	GUUAUCAUGGAAGUUAGAAUU	Cleavage
		miRBase_osa-miR2871a-3p/b-3p	Os02t0504800-01	Similar to Delta-9 stearoyl-acyl carrier protein desaturase (EC 1.14.99.6) (Fragment).	4.5	1161	1181	5pUTR	UAUUUUAGUUUCUAUGGUCAC	::::.: :. :::.::::::.	GUGAUCUUGCAAAUUAAAAUG	Cleavage
		miRBase_osa-miR2871a-3p/b-3p	Os02t0535700-01	Similar to OSIGBa0134P10.12 protein.	4	1353	1373	3pUTR	UAUUUUAGUUUCUAUGGUCAC	:::::::::.:::.:::	GAUACCAUAGAAGCUAGAAUC	Cleavage
		miRBase_osa-miR2871a-3p/b-3p	Os02t0557500-01	Zinc finger, CCCH-type domain containing protein.	4	601	621	3pUTR	UAUUUUAGUUUCUAUGGUCAC	:::::::.::::. .:..::	UUGACCAUGGAAAUGGAGGUA	Cleavage
		miRBase_osa-miR2871a-3p/b-3p	Os02t0696650-00	Hypothetical gene.	3.5	257	277	CDS	UAUUUUAGUUUCUAUGGUCAC	:::: .::: .::::::::::	GUGAGUAUAUGAACUAAAAUA	Cleavage
		miRBase_osa-miR2871a-3p/b-3p	Os03t0151800-02	AAA-type ATPase, Modulation of cellular processes, Control of plant survival	4	1439	1459	CDS	UAUUUUAGUUUCUAUGGUCAC	: ::::::::: .::.:.:::	GAGACCAUAGAUGCUGAGAUA	Translation
		miRBase_osa-miR2871a-3p/b-3p	Os03t0608700-02	Putative harbinger transposase-derived nuclease domain containing protein.	3.5	1472	1492	5pUTR	UAUUUUAGUUUCUAUGGUCAC	: :::::.::::::::: :.	AUCACCAUGGAAACUAAAUUG	Cleavage
		miRBase_osa-miR2871a-3p/b-3p	Os03t0788400-00	Hypothetical conserved gene.	4.5	847	867	3pUTR	UAUUUUAGUUUCUAUGGUCAC	:::::.. :::: .:.:::::	GUGACUGGAGAACUUGAAAUA	Cleavage
		miRBase_osa-miR2871a-3p/b-3p	Os04t0563100-00	Similar to H0211B05.13 protein.	4.5	139	159	5pUTR	UAUUUUAGUUUCUAUGGUCAC	: ::::::::.::.:..:: :	GAGACCAUAGGAAUUGGAAGA	Cleavage
		miRBase_osa-miR2871a-3p/b-3p	Os04t0662700-01	Similar to GTP cyclohydrolase 1 isoform TaA.	3.5	1586	1606	5pUTR	UAUUUUAGUUUCUAUGGUCAC	::.:::: ::::::.::::	UAGAUCAUACAAACUAGAAUA	Cleavage
		miRBase_osa-miR2871a-3p/b-3p	Os04t0662700-02	Similar to GTP cyclohydrolase 1 isoform TaA.	3.5	1092	1112	5pUTR	UAUUUUAGUUUCUAUGGUCAC	::.:::: ::::::.::::	UAGAUCAUACAAACUAGAAUA	Cleavage
		miRBase_osa-miR2871a-3p/b-3p	Os04t0685500-02	Hypothetical conserved gene.	4	617	637	3pUTR	UAUUUUAGUUUCUAUGGUCAC	:: :::.:::.:::::::	CAGAGCAUGGAAGCUAAAAUC	Cleavage
		miRBase_osa-miR2871a-3p/b-3p	Os05t0155250-00	Hypothetical protein.	4	298	318	3pUTR	UAUUUUAGUUUCUAUGGUCAC	::.::::::::.::. :::	CUGGCCAUAGAAGCUGUAAUC	Cleavage
		miRBase_osa-miR2871a-3p/b-3p	Os05t0316133-00	Hypothetical protein.	4	1220	1240	5pUTR	UAUUUUAGUUUCUAUGGUCAC	::.:.:::: :::::::: :	AUGGCUAUAGUAACUAAAAGA	Translation
		miRBase_osa-miR2871a-3p/b-3p	Os06t0162550-00	Carotenoid oxygenase domain containing protein.	4.5	814	834	3pUTR	UAUUUUAGUUUCUAUGGUCAC	::::: ::.:.:::::: ::	GUGACGAUGGGAACUAAUAUU	Cleavage
		miRBase_osa-miR2871a-3p/b-3p	Os06t0594100-02	Similar to predicted protein.	4.5	2603	2623	CDS	UAUUUUAGUUUCUAUGGUCAC	:::::.:.::::.::::	AGUACCAUGGGAACUGAAAUU	Cleavage
		miRBase_osa-miR2871a-3p/b-3p	Os07t0236300-01	Hypothetical gene.	4	688	708	3pUTR	UAUUUUAGUUUCUAUGGUCAC	::: .:.:::..:::::::	AGGACGGUGGAAGUUAAAAUA	Cleavage
		miRBase_osa-miR2871a-3p/b-3p	Os07t0445600-01	Conserved hypothetical protein.	3.5	1913	1933	5pUTR	UAUUUUAGUUUCUAUGGUCAC	:::::: .:.::::..:::.	CUGACCAAGGGAACUGGAAUG	Cleavage
		miRBase_osa-miR2871a-3p/b-3p	Os07t0445600-02	Conserved hypothetical protein.	3.5	1876	1896	CDS	UAUUUUAGUUUCUAUGGUCAC	:::::: .:.::::..:::.	CUGACCAAGGGAACUGGAAUG	Cleavage
		miRBase_osa-miR2871a-3p/b-3p	Os07t0516500-02	Conserved hypothetical protein.	4.5	397	417	3pUTR	UAUUUUAGUUUCUAUGGUCAC	:::: .::: .:::::::::	GUGAGUAUAUGAACUAAAAUU	Cleavage
		miRBase_osa-miR2871a-3p/b-3p	Os07t0516500-03	Hypothetical conserved gene.	4.5	397	417	3pUTR	UAUUUUAGUUUCUAUGGUCAC	:::: .::: .:::::::::	GUGAGUAUAUGAACUAAAAUU	Cleavage
		miRBase_osa-miR2871a-3p/b-3p	Os08t0127100-01	Amino acid transporter	5	170	190	3pUTR	UAUUUUAGUUUCUAUGGUCAC	::::.:::.:..::: :..:.	GUGAUCAUGGGGACUCAGGUG	Cleavage
		miRBase_osa-miR2871a-3p/b-3p	Os08t0127100-02	Amino acid transporter, transmembrane family protein.	5	97	117	3pUTR	UAUUUUAGUUUCUAUGGUCAC	::::.:::.:..::: :..:.	GUGAUCAUGGGGACUCAGGUG	Cleavage
		miRBase_osa-miR2871a-3p/b-3p	Os08t0203900-01	UAA transporter family protein.	5	819	839	3pUTR	UAUUUUAGUUUCUAUGGUCAC	:::::.::: ::::.:.::.	GUGACUAUAACAACUGAGAUG	Translation
		miRBase_osa-miR2871a-3p/b-3p	Os08t0280600-01	Reticulon domain containing protein.	3	992	1012	5pUTR	UAUUUUAGUUUCUAUGGUCAC	::.:.:::::::.::: :::	AUGGCUAUAGAAAUUAAUAUA	Cleavage
		miRBase_osa-miR2871a-3p/b-3p	Os08t0518400-00	Malectin-like carbohydrate-binding domain domain containing protein.	4	25	45	3pUTR	UAUUUUAGUUUCUAUGGUCAC	::.:.::.:.::::: .:::	UUGGCUAUGGGAACUAUGAUA	Cleavage
		miRBase_osa-miR2871a-3p/b-3p	Os09t0298266-00	Hypothetical gene.	3.5	669	689	3pUTR	UAUUUUAGUUUCUAUGGUCAC	:..:::::::.:::::::	ACGGUCAUAGAAGCUAAAAUC	Cleavage
		miRBase_osa-miR2871a-3p/b-3p	Os09t0314333-00	UAA transporter family protein.	5	622	642	3pUTR	UAUUUUAGUUUCUAUGGUCAC	::::.:::: ::::.:.::.	GUGAUCAUAACAACUGAGAUG	Translation
		miRBase_osa-miR2871a-3p/b-3p	Os09t0505850-00	Hypothetical protein.	4.5	936	957	3pUTR	UAUUUUAGU-UUCUAUGGUCAC	:::.:::.::: ::::::::.	UUGAUCAUGGAAGACUAAAAUG	Cleavage
		miRBase_osa-miR2871a-3p/b-3p	Os09t0530800-00	Similar to predicted protein.	5	1278	1298	CDS	UAUUUUAGUUUCUAUGGUCAC	:::.::.::::.:::. :: :	GUGGCCGUAGAGACUGUAAAA	Cleavage
		miRBase_osa-miR2871a-3p/b-3p	Os10t0183150-00	Hypothetical protein.	3.5	1800	1820	CDS	UAUUUUAGUUUCUAUGGUCAC	: ::::::::::.: ::::.	CUCACCAUAGAAAUUUAAAUG	Cleavage
		miRBase_osa-miR2871a-3p/b-3p	Os10t0205300-01	Glycosyl transferase, family 43 protein.	4	1384	1404	5pUTR	UAUUUUAGUUUCUAUGGUCAC	.:::::::::::.::.:.	AGUGCCAUAGAAACUGAAGUG	Cleavage
		miRBase_osa-miR2871a-3p/b-3p	Os11t0223201-01	Similar to NB-ARC domain containing protein, expressed.	4.5	1632	1652	CDS	UAUUUUAGUUUCUAUGGUCAC	::::.:::.:::::: .:.:	GUGAUCAUGGAAACUUGAGUU	Cleavage
		miRBase_osa-miR2871a-3p/b-3p	Os11t0223201-01	Similar to NB-ARC domain containing protein, expressed.	5	4030	4050	3pUTR	UAUUUUAGUUUCUAUGGUCAC	: :.::::::::.:: :: :	UUAAUCAUAGAAAUUAUAAGA	Cleavage
		miRBase_osa-miR2871a-3p/b-3p	Os11t0592375-00	Hypothetical protein.	2	687	707	3pUTR	UAUUUUAGUUUCUAUGGUCAC	:: ::: :::::::::::::	UUGUCCACAGAAACUAAAAUA	Cleavage
		miRBase_osa-miR2871a-3p/b-3p	Os11t0611600-01	Hypothetical protein.	5	738	760	3pUTR	UAUUUUAGUUUCUAUG--GUCAC	::::. :::.:::::::::.:	GUGAUUACAUGGAAACUAAAGUC	Cleavage
		miRBase_osa-miR2871a-3p/b-3p	Os11t0614500-02	Similar to Patatin-like protein.	4	2081	2101	5pUTR	UAUUUUAGUUUCUAUGGUCAC	:::: :::::: :::..:.::	GUGAACAUAGACACUGGAGUA	Translation
		miRBase_osa-miR2871a-3p/b-3p	Os11t0657850-01	Hypothetical gene.	4	2832	2852	5pUTR	UAUUUUAGUUUCUAUGGUCAC	:.:::.::::.::::::.	UCAAUCAUGGAAAUUAAAAUG	Cleavage
		miRBase_osa-miR2871a-3p/b-3p	Os12t0291000-00	Similar to DNA-directed DNA polymerase family protein.	4.5	4099	4119	3pUTR	UAUUUUAGUUUCUAUGGUCAC	:::::::::::::: ::	UUCUCCAUAGAAACUAAAUUA	Cleavage
		miRBase_osa-miR2871a-3p/b-3p	Os12t0498500-01	Similar to DnaJ domain containing protein, expressed.	3.5	840	860	3pUTR	UAUUUUAGUUUCUAUGGUCAC	:::..::.: :::::::.::	CUGAUUAUGGUAACUAAAGUA	Translation
		miRBase_osa-miR2871a-3p/b-3p	Os12t0511900-00	Similar to NB-ARC domain containing protein, expressed.	4	1229	1249	3pUTR	UAUUUUAGUUUCUAUGGUCAC	:::.::::: ::.:..:::.	CUGAUCAUAGCAAUUGGAAUG	Translation
		miRBase_osa-miR2871a-3p/b-3p	Os12t0512400-01	Similar to NB-ARC domain containing protein, expressed.	4	1347	1367	CDS	UAUUUUAGUUUCUAUGGUCAC	:::.::::: ::.:..:::.	CUGAUCAUAGCAAUUGGAAUG	Translation
		miRBase_osa-miR2871a-3p/b-3p	Os12t0590900-01	Pyridoxal phosphate-dependent transferase, major region domain containing protein.	5	3298	3318	5pUTR	UAUUUUAGUUUCUAUGGUCAC	::::::::: .:..:.::.:	GUGACCAUAAGAGUUGAAGUU	Cleavage
		miRBase_osa-miR5144-5p	Os01t0113000-00	Hypothetical conserved gene.	4	517	537	3pUTR	UUCUUGUGCUGCUGAAGAGAC	::: .::.:::::: ::.:::	GUCAUUUUAGCAGCUCAGGAA	Cleavage
		miRBase_osa-miR5144-5p	Os01t0201900-01	Conserved hypothetical protein.	3.5	877	897	3pUTR	UUCUUGUGCUGCUGAAGAGAC	:: .::::::::::: :::.	CUCAUUUCAGCAGCACCAGAG	Cleavage
		miRBase_osa-miR5144-5p	Os01t0504950-01	Hypothetical gene.	3.5	878	898	3pUTR	UUCUUGUGCUGCUGAAGAGAC	::::: :: :::::.:::.:	CUCUCUGCACCAGCAUAAGGA	Cleavage
		miRBase_osa-miR5144-5p	Os01t0746200-01	Nucleoporin, Common symbiosis signaling (SYM) pathway	5	2000	2021	CDS	UUCUUGUGCUG-CUGAAGAGAC	::: :::::: ..:::::::::	GUCCCUUCAGAUGGCACAAGAA	Translation
		miRBase_osa-miR5144-5p	Os01t0746200-02	Similar to Nucleoporin.	5	1820	1841	5pUTR	UUCUUGUGCUG-CUGAAGAGAC	::: :::::: ..:::::::::	GUCCCUUCAGAUGGCACAAGAA	Translation
		miRBase_osa-miR5144-5p	Os01t0936200-01	Lipase, class 3 family protein.	3.5	1294	1314	5pUTR	UUCUUGUGCUGCUGAAGAGAC	: :.::.:::.:.::.::::	AUAUUUUUAGCGGUACGAGAA	Cleavage
		miRBase_osa-miR5144-5p	Os02t0521500-00	Peptidase C65, otubain domain containing protein.	4	127	147	5pUTR	UUCUUGUGCUGCUGAAGAGAC	: .::::::::::.: :::.:	GGUUCUUCAGCAGUAAAAGGA	Cleavage
		miRBase_osa-miR5144-5p	Os03t0125650-01	Hypothetical gene.	2.5	1364	1384	CDS	UUCUUGUGCUGCUGAAGAGAC	::: :::::::::::::::.	GUCAGUUCAGCAGCACAAGAG	Cleavage
		miRBase_osa-miR5144-5p	Os04t0169100-02	Ethylene receptor, Ethylene response, Floral transition and starch accumulation	4	2845	2865	5pUTR	UUCUUGUGCUGCUGAAGAGAC	::: :::.:::::::: .:.:	GUCACUUUAGCAGCACUGGGA	Cleavage
		miRBase_osa-miR5144-5p	Os04t0330900-01	Similar to OSIGBa0113K06.11 protein.	5	487	507	3pUTR	UUCUUGUGCUGCUGAAGAGAC	::.:::::::.:::: :: :	GUUUCUUCAGUAGCAGAAUAU	Cleavage
		miRBase_osa-miR5144-5p	Os04t0330900-02	Similar to cDNA clone:002-146-G03, full insert sequence.	5	478	498	3pUTR	UUCUUGUGCUGCUGAAGAGAC	::.:::::::.:::: :: :	GUUUCUUCAGUAGCAGAAUAU	Cleavage
		miRBase_osa-miR5144-5p	Os04t0438600-01	Glycolipid transfer protein, GLTP domain containing protein.	4.75	793	815	3pUTR	UUCUUGU--GCUGCUGAAGAGAC	::::::::::::: ::::::	AUCUCUUCAGCAGCCUACAAGAU	Cleavage
		miRBase_osa-miR5144-5p	Os04t0618700-01	Ortholog of Arabidopsis FLS2, flg22 (peptide derived from the bacterial flagellin N-terminus ) receptor, Immune response, Resistance against A. avenae	4	743	763	5pUTR	UUCUUGUGCUGCUGAAGAGAC	: .:::::::: :.::.::::	GAUUCUUCAGCUGUACGAGAA	Translation
		miRBase_osa-miR5144-5p	Os04t0639700-00	Similar to OSIGBa0138H21-OSIGBa0138E01.9 protein.	3.5	1623	1643	5pUTR	UUCUUGUGCUGCUGAAGAGAC	::.:: :::::::..::.::.	GUUUCCUCAGCAGUGCAGGAG	Cleavage
		miRBase_osa-miR5144-5p	Os04t0639800-01	Similar to OSIGBa0138H21-OSIGBa0138E01.9 protein.	3.5	1624	1644	5pUTR	UUCUUGUGCUGCUGAAGAGAC	::.:: :::::::..::.::.	GUUUCCUCAGCAGUGCAGGAG	Cleavage
		miRBase_osa-miR5144-5p	Os05t0170700-01	Leucine-rich repeat domain containing protein.	4	1072	1092	5pUTR	UUCUUGUGCUGCUGAAGAGAC	::: :::: :::::: :::::	GUCCCUUCUGCAGCAGAAGAA	Cleavage
		miRBase_osa-miR5144-5p	Os05t0455900-01	Pentatricopeptide repeat domain containing protein.	4	1268	1288	5pUTR	UUCUUGUGCUGCUGAAGAGAC	:::.::.::::: :..:::.	UUCUUUUUAGCAGAAUGAGAG	Cleavage
		miRBase_osa-miR5144-5p	Os05t0471116-00	Hypothetical protein.	3.5	612	631	3pUTR	UUCUUGUGCUGCUGAAGAGAC	:::::: ::::::.:::.::.	GUCUCU-CAGCAGUACAGGAG	Cleavage
		miRBase_osa-miR5144-5p	Os05t0552500-01	Similar to Sulfhydryl oxidase 1.	3.5	1364	1384	CDS	UUCUUGUGCUGCUGAAGAGAC	:::::::::::: :: .::::	GUCUCUUCAGCAACAAGAGAA	Cleavage
		miRBase_osa-miR5144-5p	Os05t0552500-02	Similar to thiol oxidoreductase.	3.5	1438	1458	5pUTR	UUCUUGUGCUGCUGAAGAGAC	:::::::::::: :: .::::	GUCUCUUCAGCAACAAGAGAA	Cleavage
		miRBase_osa-miR5144-5p	Os05t0553000-02	ATP synthase beta chain, mitochondrial precursor (EC 3.6.3.14).	5	1397	1417	5pUTR	UUCUUGUGCUGCUGAAGAGAC	: .::::::: : .:::::::	GGUUCUUCAGAACUACAAGAA	Translation
		miRBase_osa-miR5144-5p	Os05t0581800-01	Protein of unknown function DUF1296 family protein.	2.5	2454	2474	CDS	UUCUUGUGCUGCUGAAGAGAC	:::::::::::: .:.::::	AUCUCUUCAGCAGAGCGAGAA	Cleavage
		miRBase_osa-miR5144-5p	Os05t0581800-02	Protein of unknown function DUF1296 domain containing protein.	2.5	2271	2291	CDS	UUCUUGUGCUGCUGAAGAGAC	:::::::::::: .:.::::	AUCUCUUCAGCAGAGCGAGAA	Cleavage
		miRBase_osa-miR5144-5p	Os05t0581800-03	Hypothetical conserved gene.	2.5	802	822	3pUTR	UUCUUGUGCUGCUGAAGAGAC	:::::::::::: .:.::::	AUCUCUUCAGCAGAGCGAGAA	Cleavage
		miRBase_osa-miR5144-5p	Os06t0122600-00	Peptidase C48, SUMO/Sentrin/Ubl1 domain containing protein.	4	226	246	3pUTR	UUCUUGUGCUGCUGAAGAGAC	::: .::.:::::: ::.:::	GUCAUUUUAGCAGCUCAGGAA	Cleavage
		miRBase_osa-miR5144-5p	Os07t0418000-01	Similar to predicted protein.	2.5	444	464	5pUTR	UUCUUGUGCUGCUGAAGAGAC	::::::..::::::.:::..	AUCUCUUUGGCAGCAUAAGGG	Cleavage
		miRBase_osa-miR5144-5p	Os07t0418000-02	HAD-like domain domain containing protein.	2.5	440	460	5pUTR	UUCUUGUGCUGCUGAAGAGAC	::::::..::::::.:::..	AUCUCUUUGGCAGCAUAAGGG	Cleavage
		miRBase_osa-miR5144-5p	Os07t0490400-01	Peptidyl-prolyl cis-trans isomerase, FKBP-type domain containing protein.	4.5	361	381	5pUTR	UUCUUGUGCUGCUGAAGAGAC	::::::::: :::::::	GCUGCUUCAGCAGAACAAGAA	Cleavage
		miRBase_osa-miR5144-5p	Os07t0561300-01	Cyclin-like F-box domain containing protein.	3	371	392	CDS	UUCUUGUGCUGCUG-AAGAGAC	:::::: :::::::::.::.:	UUCUCUUGCAGCAGCACGAGGA	Cleavage
		miRBase_osa-miR5144-5p	Os09t0103400-01	Conserved hypothetical protein.	2	776	796	3pUTR	UUCUUGUGCUGCUGAAGAGAC	::::::::.::::: ::::::	GUCUCUUCGGCAGCCCAAGAA	Cleavage
		miRBase_osa-miR5144-5p	Os09t0310800-01	Similar to Glycosyl hydrolase family 9 protein, expressed.	4.75	1455	1477	5pUTR	UUCUUGUGC--UGCUGAAGAGAC	:.::::.:::: :::::::::	CUUUCUUUAGCAAGGCACAAGAA	Cleavage
		miRBase_osa-miR5144-5p	Os11t0100100-01	Similar to Autophagy-related protein 8D.	2.5	542	562	3pUTR	UUCUUGUGCUGCUGAAGAGAC	:::: : :::.:::::::::	UUCUCCUGAGCGGCACAAGAA	Cleavage
		miRBase_osa-miR5144-5p	Os11t0161100-01	NB-ARC domain containing protein.	3.5	339	359	3pUTR	UUCUUGUGCUGCUGAAGAGAC	:::::::.:.::::::: :	AUCUCUUCGGUAGCACAAAAU	Cleavage
		miRBase_osa-miR5144-5p	Os11t0197725-01	Hypothetical protein.	3.5	1912	1932	3pUTR	UUCUUGUGCUGCUGAAGAGAC	::::: :: ::::.::::::.	GUCUCCUCUGCAGUACAAGAG	Cleavage
		miRBase_osa-miR5144-5p	Os11t0227300-01	Conserved hypothetical protein.	3.5	1310	1330	5pUTR	UUCUUGUGCUGCUGAAGAGAC	:: :.: ::::.:.:::::::	GUAUUUACAGCGGUACAAGAA	Cleavage
		miRBase_osa-miR5144-5p	Os11t0444000-01	Similar to UDP-glucosyltransferase BX8.	3.5	996	1016	5pUTR	UUCUUGUGCUGCUGAAGAGAC	::::::: .::: :.::::::	GUCUCUUGGGCACCGCAAGAA	Cleavage
		miRBase_osa-miR5144-5p	Os11t0637800-01	Similar to 1-acyl-sn-glycerol-3-phosphate acyltransferase PLS1.	4	1623	1643	5pUTR	UUCUUGUGCUGCUGAAGAGAC	:.:.::..:::: :::.:::	UUUUUUUUGGCAGAACAGGAA	Cleavage
		miRBase_osa-miR5144-5p	Os12t0106900-01	Hemopexin domain containing protein.	3.5	854	874	3pUTR	UUCUUGUGCUGCUGAAGAGAC	: ::::: .::::.:::.:::	GCCUCUUGGGCAGUACAGGAA	Cleavage
		miRBase_osa-miR5144-5p	Os12t0106900-02	Hypothetical conserved gene.	3.5	502	522	CDS	UUCUUGUGCUGCUGAAGAGAC	: ::::: .::::.:::.:::	GCCUCUUGGGCAGUACAGGAA	Cleavage
		miRBase_osa-miR5794	Os01t0248500-01	Similar to Pathogen-related protein.	5	222	242	CDS	UGAGGAAUCACUAGUAGUCGU	.::.::.::.:::: :.:::	GCGGCUGCUGGUGAAGCUUCA	Cleavage
		miRBase_osa-miR5794	Os01t0684301-01	Conserved hypothetical protein.	4.5	1170	1190	5pUTR	UGAGGAAUCACUAGUAGUCGU	:::.:.::::: ::::.:.	UCGAUUGCUAGUAAUUCUUUU	Cleavage
		miRBase_osa-miR5794	Os01t0721000-01	NB-ARC domain containing protein.	5	952	972	3pUTR	UGAGGAAUCACUAGUAGUCGU	::: :::::.:: :::.:::	ACGUCUACUGGUACUUCUUCA	Cleavage
		miRBase_osa-miR5794	Os01t0784700-00	Serine/threonine protein kinase-related domain containing protein.	4.5	1693	1713	CDS	UGAGGAAUCACUAGUAGUCGU	.: .:::::. ::.::.::::	GCUGCUACUGAUGGUUUCUCA	Translation
		miRBase_osa-miR5794	Os01t0814300-01	Pentatricopeptide repeat domain containing protein.	3	1980	2000	CDS	UGAGGAAUCACUAGUAGUCGU	: :::: .:.:::::::::::	AGGACUUUUGGUGAUUCCUCA	Cleavage
		miRBase_osa-miR5794	Os01t0874900-01	Putative serine hydroxymethyltransferase, Negative regulator of sulphate/selenate uptake and assimilation, Cadmium tolerance	5	1899	1919	5pUTR	UGAGGAAUCACUAGUAGUCGU	:.::::::::: :.:: ::..	AUGACUACUAGAGGUUGCUUG	Translation
		miRBase_osa-miR5794	Os01t0967100-01	Glycoside hydrolase, family 15 domain containing protein.	5	1501	1521	5pUTR	UGAGGAAUCACUAGUAGUCGU	:.::::.: ::::. ::.:::	AUGACUGCAAGUGGGUCUUCA	Cleavage
		miRBase_osa-miR5794	Os02t0131050-01	Hypothetical gene.	4	1719	1739	5pUTR	UGAGGAAUCACUAGUAGUCGU	:. :: :::.::::::::::	AUUACGACUGGUGAUUCCUCU	Cleavage
		miRBase_osa-miR5794	Os02t0290000-01	Pentatricopeptide repeat domain containing protein.	5	1719	1739	CDS	UGAGGAAUCACUAGUAGUCGU	::::.:::::::.:::	GGUUAUACUGGUGAUUCUUCA	Cleavage
		miRBase_osa-miR5794	Os02t0461900-01	Similar to actin associated protein.	4	1827	1847	CDS	UGAGGAAUCACUAGUAGUCGU	:: :..:.:::::::::.:	GAGAAUGUUGGUGAUUCCUUA	Cleavage
		miRBase_osa-miR5794	Os02t0749150-01	Similar to ATPase.	4.5	1338	1358	5pUTR	UGAGGAAUCACUAGUAGUCGU	::::::::::::.:::	AUCUGUACUAGUGAUUCUUCA	Cleavage
		miRBase_osa-miR5794	Os03t0301800-01	Similar to Kinesin-like polypeptides 9 (Fragment).	4.5	1267	1287	CDS	UGAGGAAUCACUAGUAGUCGU	:. .: :: ::::::::::::	AUUGCAACAAGUGAUUCCUCA	Cleavage
		miRBase_osa-miR5794	Os03t0646300-01	Similar to Cyclic nucleotide-gated channel A (Fragment).	4.5	2402	2422	3pUTR	UGAGGAAUCACUAGUAGUCGU	.:::::::: :::::::.	UGUGCUACUAGUCAUUCCUCG	Cleavage
		miRBase_osa-miR5794	Os03t0673900-00	Hypothetical protein.	4.5	503	523	5pUTR	UGAGGAAUCACUAGUAGUCGU	.: .:::::.: :::::.:.:	GCAGCUACUGGGGAUUCUUUA	Translation
		miRBase_osa-miR5794	Os04t0128300-01	Conserved hypothetical protein.	4.5	2105	2125	3pUTR	UGAGGAAUCACUAGUAGUCGU	.:::::::: :::::::.	UAUGCUACUAGUCAUUCCUCG	Cleavage
		miRBase_osa-miR5794	Os04t0226340-00	Conserved hypothetical protein.	4	2066	2086	CDS	UGAGGAAUCACUAGUAGUCGU	:: : :: ::::::::::::	ACUAAUAAUAGUGAUUCCUCC	Cleavage
		miRBase_osa-miR5794	Os04t0561900-01	Cupredoxin domain containing protein.	4	1355	1375	5pUTR	UGAGGAAUCACUAGUAGUCGU	::::::: .:: :::::::.	CCGACUACCGGUCAUUCCUCG	Cleavage
		miRBase_osa-miR5794	Os05t0304900-01	Similar to hydrolase, hydrolyzing O-glycosyl compounds.	4.5	175	195	5pUTR	UGAGGAAUCACUAGUAGUCGU	::::::..:.:: :::::::	ACGACUGUUGGUCCUUCCUCA	Cleavage
		miRBase_osa-miR5794	Os05t0370000-01	Pentatricopeptide repeat domain containing protein.	4	2323	2343	5pUTR	UGAGGAAUCACUAGUAGUCGU	:::::.:.::::::..::	CAGACUAUUGGUGAUUUUUCU	Cleavage
		miRBase_osa-miR5794	Os05t0490700-02	Hypothetical gene.	4.5	1905	1925	5pUTR	UGAGGAAUCACUAGUAGUCGU	.:::::::: :::::::.	CAUGCUACUAGUCAUUCCUCG	Cleavage
		miRBase_osa-miR5794	Os05t0546700-01	Similar to Transcription factor (Fragment).	4.5	3392	3412	5pUTR	UGAGGAAUCACUAGUAGUCGU	::::::::: :::.:::.	UAUACUACUAGUUAUUUCUCG	Cleavage
		miRBase_osa-miR5794	Os06t0182300-01	Callose synthase, Microsporogenesis, Male fertility	5	69	89	3pUTR	UGAGGAAUCACUAGUAGUCGU	.::::.:::.:::::.:	GGACUUACUGGUGGUUCCUUA	Cleavage
		miRBase_osa-miR5794	Os06t0355500-01	Bromodomain containing protein.	5	350	370	5pUTR	UGAGGAAUCACUAGUAGUCGU	.::..:.:::::::::..	GAUGCUGUUGGUGAUUCCUUG	Cleavage
		miRBase_osa-miR5794	Os07t0182000-01	Basic leucine zipper transcriptional activator, Grain filling	4.5	853	873	3pUTR	UGAGGAAUCACUAGUAGUCGU	.:::: ::::.:::::::	CAAGCUACGAGUGGUUCCUCA	Cleavage
		miRBase_osa-miR5794	Os07t0686100-01	Drought stress-related bZIP transcription factor, Positive regulation of drought and oxidative tolerance	5	985	1005	5pUTR	UGAGGAAUCACUAGUAGUCGU	: :.::..:. :::::.::::	AAGGCUGUUGCUGAUUUCUCA	Translation
		miRBase_osa-miR5794	Os08t0105800-01	Cytochrome P450 family protein.	4.5	322	342	3pUTR	UGAGGAAUCACUAGUAGUCGU	.: .::.::.::: :::.:::	GCUGCUGCUGGUGCUUCUUCA	Cleavage
		miRBase_osa-miR5794	Os08t0105800-02	Hypothetical conserved gene.	4.5	322	342	3pUTR	UGAGGAAUCACUAGUAGUCGU	.: .::.::.::: :::.:::	GCUGCUGCUGGUGCUUCUUCA	Cleavage
		miRBase_osa-miR5794	Os08t0112400-01	Pentatricopeptide repeat domain containing protein.	5	1989	2009	CDS	UGAGGAAUCACUAGUAGUCGU	:.::.: ::::: ::::.:..	AUGAUUCCUAGUCAUUCUUUG	Cleavage
		miRBase_osa-miR5794	Os08t0112400-01	Pentatricopeptide repeat domain containing protein.	4.5	2091	2111	CDS	UGAGGAAUCACUAGUAGUCGU	.::::. :: :::::::::	CUGACUGAUACUGAUUCCUCU	Translation
		miRBase_osa-miR5794	Os08t0224200-01	Similar to H0702G05.3 protein.	5	219	238	3pUTR	UGAGGAAUCACUAGUAGUCGU	:.::::::::::: :::: ::	AUGACUACUAGUG-UUCCCCA	Cleavage
		miRBase_osa-miR5794	Os08t0296600-01	NB-ARC domain containing protein.	4	1269	1289	5pUTR	UGAGGAAUCACUAGUAGUCGU	:.:::: ::.:: ::::.:::	AUGACUUCUGGUUAUUCUUCA	Cleavage
		miRBase_osa-miR5794	Os08t0518400-00	Malectin-like carbohydrate-binding domain domain containing protein.	4.5	689	709	3pUTR	UGAGGAAUCACUAGUAGUCGU	:.::. ::::::: ::.:::.	AUGAUGACUAGUGUUUUCUCG	Cleavage
		miRBase_osa-miR5794	Os09t0240975-01	Hypothetical gene.	4.5	2500	2520	3pUTR	UGAGGAAUCACUAGUAGUCGU	::::: :: :: :::::.:::	ACGACGACGAGAGAUUCUUCA	Translation
		miRBase_osa-miR5794	Os09t0362900-01	SET domain containing protein.	4.5	1023	1043	5pUTR	UGAGGAAUCACUAGUAGUCGU	: : :::.:.:::.::::::	AAGUCUAUUGGUGGUUCCUCC	Cleavage
		miRBase_osa-miR5794	Os09t0509100-01	No apical meristem (NAM) protein domain containing protein.	4.5	987	1007	5pUTR	UGAGGAAUCACUAGUAGUCGU	:: : :::::::::::..:.	ACUAGUACUAGUGAUUUUUUU	Cleavage
		miRBase_osa-miR5794	Os10t0316400-01	Conserved hypothetical protein.	4.5	3112	3132	CDS	UGAGGAAUCACUAGUAGUCGU	::::.:.:::::::: ::	AGUACUAUUGGUGAUUCCACA	Cleavage
		miRBase_osa-miR5794	Os10t0316400-02	Hypothetical conserved gene.	4.5	3046	3066	CDS	UGAGGAAUCACUAGUAGUCGU	::::.:.:::::::: ::	AGUACUAUUGGUGAUUCCACA	Cleavage
		miRBase_osa-miR5794	Os11t0158832-00	Similar to Associated with HOX family protein, expressed.	4	1313	1333	5pUTR	UGAGGAAUCACUAGUAGUCGU	:::.::::: :::::..::	UCGAUUACUAUUGAUUUUUCU	Translation
		miRBase_osa-miR5794	Os11t0450050-00	Conserved hypothetical protein.	5	702	722	3pUTR	UGAGGAAUCACUAGUAGUCGU	:: :::.::: :::::.: ::	ACUACUGCUAUUGAUUUCCCA	Translation
		miRBase_osa-miR5794	Os12t0230133-01	Conserved hypothetical protein.	4	243	263	3pUTR	UGAGGAAUCACUAGUAGUCGU	.::..::::::::.::::	UAUGCUGUUAGUGAUUUCUCA	Cleavage
		miRBase_osa-miR5794	Os12t0633650-00	Hypothetical protein.	4	401	421	5pUTR	UGAGGAAUCACUAGUAGUCGU	.: .:::::.:::::::.:.	GCAGCUACUGGUGAUUCUUUC	Cleavage
		PMIRen_Osa-miR5809a	Os02t0608550-00	Similar to acetolactate synthase/ amino acid binding protein.	2.5	402	422	CDS	ACUCGUCGCCGGCGACCACAG	::::: :::.::::::::::	CUGUGUUCGUCGGCGACGAGA	Cleavage
		PMIRen_Osa-miR5809a	Os02t0824100-00	Cytochrome P450 family protein.	4	1226	1246	3pUTR	ACUCGUCGCCGGCGACCACAG	::::::::::::::::.	UGGUGGUCGCCGGCGACGGCG	Cleavage
		PMIRen_Osa-miR5809a	Os03t0216766-01	Hypothetical gene.	3.5	535	555	CDS	ACUCGUCGCCGGCGACCACAG	:::::::::::::: ::. :	GUGUGGUCGCCGGCGUCGGCU	Cleavage
		PMIRen_Osa-miR5809a	Os03t0260266-00	Hypothetical protein.	4	1872	1894	CDS	ACUCGUCGCCGGCGAC--CACAG	::::: ::::::::.::::::	CUGUGAUGUCGCCGGUGACGAGG	Cleavage
		PMIRen_Osa-miR5809a	Os06t0110100-01	OSEYA1.	3.5	1528	1548	5pUTR	ACUCGUCGCCGGCGACCACAG	.::::::::::::::..: :	UUGUGGUCGCCGGCGGUGUGC	Cleavage
		PMIRen_Osa-miR5809a	Os08t0232700-01	Exo70 exocyst complex subunit family protein.	3.5	5	25	3pUTR	ACUCGUCGCCGGCGACCACAG	::::::::::::: ..:::	GUGUGGUCGCCGGCCGUGAGC	Cleavage
		miRBase_osa-miR5493	Os01t0135600-01	Conserved hypothetical protein.	4.5	127	147	5pUTR	AGCCGGGCUCGGUCGCGCGUG	::::::::.::: : :::::	CACGCGCGGCCGUGGCCGGCG	Cleavage
		miRBase_osa-miR5493	Os02t0186900-01	Cytochrome P450 family protein.	4	479	499	5pUTR	AGCCGGGCUCGGUCGCGCGUG	:::: :.::::::.::::	UCCGCGAGGCCGAGCUCGGCC	Cleavage
		miRBase_osa-miR5493	Os02t0611000-02	Conserved hypothetical protein.	4	864	884	3pUTR	AGCCGGGCUCGGUCGCGCGUG	:: :::::.:: .:.::::::	CAAGCGCGGCCUGGUCCGGCU	Translation
		miRBase_osa-miR5493	Os04t0664400-01	Auxin response factor 1.	5	225	245	5pUTR	AGCCGGGCUCGGUCGCGCGUG	:.::.::: :::.:::. :::	CGCGUGCGUCCGGGCCUAGCU	Cleavage
		miRBase_osa-miR5493	Os04t0664400-02	Auxin response factor, Transcriptional factor, Transcriptional regulation of plant height and leaf angle	5	79	99	3pUTR	AGCCGGGCUCGGUCGCGCGUG	:.::.::: :::.:::. :::	CGCGUGCGUCCGGGCCUAGCU	Cleavage
		miRBase_osa-miR5493	Os07t0598800-00	Hypothetical conserved gene.	4.5	167	187	5pUTR	AGCCGGGCUCGGUCGCGCGUG	: :::::::.:: :::: :::	CCCGCGCGAUCGCGCCCAGCU	Cleavage
		miRBase_osa-miR5493	Os08t0461300-01	Cyclin-like F-box domain containing protein.	5	341	361	5pUTR	AGCCGGGCUCGGUCGCGCGUG	:::::::::::: ::.::.	CACGCGCGACCGCUCCUGGUC	Cleavage
		miRBase_osa-miR5493	Os08t0515000-00	Sulfotransferase domain domain containing protein.	3.5	458	478	3pUTR	AGCCGGGCUCGGUCGCGCGUG	:.::.:. .::::::.:::::	CGCGUGUCGCCGAGCUCGGCU	Cleavage
		miRBase_osa-miR5493	Os10t0113100-01	Aldo/keto reductase family protein.	3	146	166	5pUTR	AGCCGGGCUCGGUCGCGCGUG	::::: :.:::::.:::::	UCCGCGCCAUCGAGCUCGGCU	Cleavage
		miRBase_osa-miR5493	Os10t0113100-02	Similar to cDNA clone:J033143K18, full insert sequence.	3	99	119	3pUTR	AGCCGGGCUCGGUCGCGCGUG	::::: :.:::::.:::::	UCCGCGCCAUCGAGCUCGGCU	Cleavage
